# Supplementary material for: Determinants of non-alcoholic fatty liver disease in young people: Maternal, neonatal, and adolescent factors
Source: PLoS One. 2024 Feb 22;19(2):e0298800. doi: 10.1371/journal.pone.0298800 (PMC10883560; doi:10.1371/journal.pone.0298800)
Supplement: S1 Dataset — (XLSX) [file pone.0298800.s003.xlsx]

## Sheet: Deidentified original dataset
Maternal factors						Neonatal factors					Adolescent factors
BMI before pregnancy, kg/m2	SBP before pregnancy, mmHg	DBP before pregnancy, mmHg	Smoking before pregnancy	Age during pregnancy, years	Abnormal oGTT or diabetes mellitus I/II	Gestational age at birth, weeks	Birth weight, kg	Birth weight for gestational age, z-score	Duration of exclusive and non-exclusive breastfeeding, months	Exclusive breastfeeding for ≥4 months	Age, years	CAP, dB/m	CAP ≥90th percentile	Alanine transaminase, U/L	Aspartate transaminase, U/L	Gamma-glutamyltransferase, U/L	Total cholesterol, mg/dl	HDL cholesterol, mg/dl	LDL cholesterol, mg/dl	Non-HDL cholesterol, mg/dl	Triglycerides, mg/dl	Lipoprotein(a), nmol/l	Total homocysteine, µmol/l	Fasting glucose, mg/dl	HbA1c, %	Insulin, mU/l	HOMA-IR, mlUxmmol	C-reactive protein, mg/dl	TSH, mU/l	Ferritin, µg/l	Hematocrit, l/l	Erythrocytes, T/l	Leucocytes, G/l	Thrombocytes, G/l	Alcohol intake, g/week	Physical activity, min/day	Healthy diet score	Family Affluence Scale score	BMI, kg/m2	BMI, z-score	Waist circumference, cm	Waist circumference, z-score	SBP, mmHg	SBP, z-score	DBP, mmHg	DBP, z-score	Gender (0=female; 1=male)
21.3675	119	78	0	31	0	38.43	3.08	-0.192556	6	0	17.4565	160	0	17	22	14	165	83	77	82	34	0	8.4	67		5	0.826333	0	1.08	51					0	47	0	8	21.7955	-0.0116116	75.5	0.826209	115.667	0.219232	65.3333	-0.679877	0
35.2617	120	80	0	40	0	41.43	2.85	-1.9968	0	0	16.2902	256	1	25	21	14	125	38	64	87	172	0	14	105	5.3	34.2	8.8578	0.08	2.02	53	0.506	6.19	6.9	281	0	50	1	7	26.707	1.24936	101	2.10584	159.333	2.89037	86.3333	2.02401	1
22.5827	112	57	1	26	0	34.86	2.35	0.0392104	0	0	15.1869	191	0	13	24	19	173	60	101	113	92	0	12.1	58	5	6.9	0.98716	0	1.57	46	0.505	5.94	4.6	283	0	20	0	9	18.0226	-0.917452	62	-1.81363	138	2.01369	83.6667	2.06155	1
20.7031	110	50	0	22	0	37.86	2.89	-0.408111			16.4873	177	0	11	15	8	129	57	61	72	73	0	9.9	73	4.4	8.9	1.60259	2.18	4.13	204	0.487	5.84	6.1	192	0	80	0	10	20.7769	-0.21057	80	0.656056	141.333	1.81736	81.6667	1.49754	1
26.0375	93	56	1	26	0	38.43	3.45	0.343137	30	1	17.3634	216	0	17	18	20	171	43	101	128	245	0	8.2	68	5.5	20	3.35467	0	1.91	41	0.486	5.78	6.1	233	0	140	1	8	21.3714	-0.215626	79	0.36371	143	1.80547	72	0.1009	1
28.9341	126	73	0	31	0	38	3.32	0.0546029	6	1	18.0534	219	0	19	19	30	164	40	112		73	126.4	12	82	5.3	19.6	3.96443	0.14	1.25	122	0.486	5.79	7.3	311	0	170	3	5	25.9979	0.950785	83	0.737002	132.667	0.767934	82.6667	1.32668	1
27.9155	114	70		34	0	40	3.18	-0.978372	12	1	16.167	178	0	15	16	22	168	41	108	127	165	0	11.4	78	5.4	14.6	2.80904	0	2.8	41	0.486	5.94	6.5	210	0	30	1	13	22.1183	0.301496	75	0.164373	144.333	1.94321	75.3333	0.635983	1
20.4498	113	65	1	30	0	35.86	2.365	-0.504903	3	0	15.3539	211	0	13	24	13	141	56	72	85	71	0	11.8	76	5.4	7.2	1.34976	0	6.17	36	0.486	5.86	7.1	284	0	55	1	12	19.6195	-0.398449	67	-0.954646	135	1.65907	63.3333	-0.745293	1
21.3783	90	50		36	0	39.57	3.02	-1.0272	6	1	18.3546	191	0	13	27	13	138	44	83		69	0	11	89	5.1	16.2	3.55644	0	1.97	71	0.483	5.86	6.7	208	0	360	1	10	19.8461	-0.905459	76	-0.148381	117.667	-0.916588	70.3333	-0.390949	1
21.2672	110	59	0	32	0	32.86	1.96	0.500235	8	1	14.6092	152	0	15	22	13	177	76	93	101	52	0	9.6		5.2			0.12	1.93	48	0.482	5.82	6.6	404	0	60	4	10	18.0343	-0.977413	66	-0.278933	128	1.66961	84.6667	2.4647	0
23.1473	110	60	0	31	0	39.2	2.47	-2.4127	8	1	14.9377	188	0	18	38	35	130	58	64	72	53	0	13.9	90	5.2	9.9	2.1978	0	4.15	44	0.479	5.72	4.9	291	0	60	1	12	17.8546	-0.992768	69	-0.437743	126.333	1.20164	68	0.00949393	1
20.9042	140	90	0	34	0	41	3.26	-1.02442			18.078	176	0	16	23	19	136	46	83	90	66	0	12.6	85	5	6.3	1.3209	0	1.42	135	0.478	5.56	4.9	195	0	40	1	10	16.1947	-2.95452	77	-0.00143048	117.667	-0.613667	77	0.598319	1
29.4949	110	72	0	34	0	41	4.38	1.41735	7	1	16.3723	188	0	21	18	13	108	60	42	48	58	0	9.5	92	5.6	15.7	3.56285	0.54	2.11	104	0.474	5.67	4.3	247	0	60	1	9	24.1445	0.733222	75	0.0498779	133.667	1.33124	72.3333	0.326757	1
26.7034	100	70		28	0	39.7	3.35	-0.248535	31	1	17.7522	221	0	25	22	24	133	47	82		54	0	11.9	90	4.9	13.6	3.0192	0.16	2.22	106	0.474	5.6	4.8	223	0	55	1	6	21.3171	-0.234176	77.5	0.171743	140.333	1.60784	78.6667	0.93576	1
26.0276	130	67	0	24	0	38.28	2.55	-1.75041			17.6838	170	0	27	28	24	161	43	100		111	21.4	9.4	87	5.4	13.4	2.87564	0.06	1.38	110	0.474	5.46	6.1	320	0	60	1	6	26.2042	1.04754	89	1.338	135.333	0.78725	68	-0.606029	1
18.8649	123	73	0	29	0	40.43	3.6	0.000986428	10	1	16.5886	154	0	14	21	17	124	39	72	85	73	0	14.5	55	5.3	11.5	1.56017	0.73	2.22	89	0.474	5.03	6	257	0	90	0	10	20.3801	-0.349264	67	-1.3226	125	0.385293	61.6667	-1.17306	1
25.3906	100	60	0	31	0	40	3.33	-0.622231	12.5	1	18.2669	244	0	23	20	17	152	55	88		116	0	11.1	76	5.1	6.2	1.16229	0	1.71	78	0.473	5.39	6.8	295	0	150	1	6	23.6713	0.396461	82.5	0.683629	129.667	0.493058	76.6667	0.52574	1
20.1362	103	68	0	40	0	38.29	2.85	-0.737965	12	0	17.7413	163	0	20	22	18	178	66	95	112	101	0	16.1	73	4.9	12.6	2.26884	0.09	2.28	45	0.472	5.47	7.3	412	0	70	2	8	17.5433	-2.02051	61	-1.89217	130	1.6211	83.6667	1.68012	0
24.6484	120	65		35	0	40	3.68	0.181539	9	1	14.5517	235	0	11	21	12	150	45	92	105	74	0	7	66	5.3	8.4	1.36752	0	1.71	159	0.472	6.03	7.7	349	0	45	1	8	20.5882	0.135794	74	0.387034	130.667	1.55901	65.6667	-0.312756	1
18.7328	107	72	0	35	0	41.29	4.17	0.979679	8	1	16.6407	192	0	13	26	15	201	61	126	140	86	39.4	9.7	59	5.2			0.08	2.06	52	0.47	5.52	5.1	215	0	120	1	11	20.0155	-0.483116	67	-1.3226	121.667	0.138668	63.3333	-0.933493	1
21.7993	95	60	0	31	0	39.4	3.57	0.575516	12	1	15.8604	152	0	11	16	11	145	65	73	80	70	0	14.3	75	5.3	13.5	2.4975	0	2.42	22	0.469	5.31	5.8	305	0	15	2	10	17.3887	-1.73925	54	-4.20065	115.333	0.317977	85	2.36375	0
21.9651	100	70	0	35	0	37.29	3.085	0.0254815			16.553	215	0	25	34	18	129	58	65	71	11	0	9.1	72	5	7.7	1.36752	0.14	0.95	63	0.469	5.65	6.7	249	0	80	1	8	19.4438	-0.706325	77	0.310766	120.667	-0.0253255	69.6667	-0.109145	1
22.5896	115	60	0	41	0	39.6	3.7	0.541681	14	1	16.4298	144	0	34	25	14	140	53	84	87	41	0	27.5	72	5	15.2	2.69952	0	1.68	34	0.467	5.24	5.8	231	0	15	1	10	19.9767	-0.497732	73	-0.239509	125.333	0.339292	69.3333	-0.172992	1
21.83	102	60	0	26	0	37.86	2.95	-0.273692	8	1	15.8248	162	0	15	18	12	121	50	69	71	48	0	10.4	93	5.1	8.2	1.88108	0	1.71	35	0.466	5.52	4.6	256	0	120	0	8	24.4291	0.866297	77	0.41273	128.667	1.12753	72	0.407858	1
26.0951	149	84	0	22	0	38.86	3.35	0.422938			15.3703	106	0	13	18	14	149	52	80	97	101	31.9	5.5	67	5.3	21.6	3.56976	0	3.01	43	0.465	5.51	7.5	258	0	35	2	10	23.7716	0.714681	73	0.627888	131.333	1.92307	73	0.617618	0
30.7242	120	80		28	0	40.71	3.7	0.226399	11	1	16.9637	150	0	22	28	10	116	36	67	80	78	20.3	15.5	72	5.3	17.2	3.05472	0.08	3.74	79	0.465	5.35	6.2	260	0	170	0	7	26.3118	1.12544	82	0.784493	129	0.626006	74	0.376526	1
24.093	121	83		29	0	39.14	3.3	-0.364297	9	1	15.5291	136	0	27	38	22	155	47	99	108	62	0	10.9	78	5.5			0.07	1.71	83	0.463	5.41	4	323	0	75	1	9	22.2531	0.422205	72	-0.124539	142.333	2.0751	69.3333	-0.0163492	1
18.2066	105	70	0	38	0	39	2.78	-1.33256	0	0	17.399	217	0	26	30	14	158	62	90	96	49	134.8	10.4	76	5.3	12.8	2.39957	0.09	2.85	85	0.462	5.02	5.9	293	0	120	3	10	20.5879	-0.455744	64	-1.08901	125.667	1.30048	81.6667	1.58758	0
23.1363	120	80	0	32	0	37.43	2.73	-0.771175	0	0	17.6044	154	0	21	25	13	142	54	78	88	81	0	12.8	62	5.4	5.7	0.87172	0.06	3.51	111	0.462	5.35	6.4	272	0	110	4	11	24.2587	0.618083	85	1.00284	131	0.767695	71	-0.0812464	1
19.1349	121	71	0	34	0	41	3.555	-0.35363	15	1	15.6249	284	1	35	22	21	144	58	82		91	0	13.8	87	5.2	32.1	6.88866	0	3.05	13	0.461	5.63	6.1	335	0	90	1	7	27.3511	1.45131	93	1.78819	131.333	1.03169	56.6667	-1.76686	1
21.3675	110	60	0	21	0	41.71	3.4	-0.703296	0	0	17.8125	236	0	17	19	11	125	44	73	81	79	0	7.1	83	5.1	13.9	2.84579	0	2.04	96	0.458	5.4	5	229	0	0	0	10	21.6816	-0.205376	74.5	-0.384135	122.333	-0.00204423	67	-0.612497	1
27.0538	120	65	0	31	0	37.86	2.73	-0.771175	0	0	16.5832	153	0	17	33	15	133	60	65	73	68	42.7	9.4	77	5.4	12.6	2.39316	0.13	3.03	34	0.458	5.59	6.3	185	0	105	1	9	23.6397	0.61396	84	1.04494	146	2.16972	68.3333	-0.28074	1
23.6713	110	60	1	27	0	39.71	3.88	0.935392	0	0	15.3183	193	0	31	52	11	135	50	80	85	34	0	9.8	77	5.5	9.3	1.76638	0.1	1.53	51	0.458	5.4	5.5	240	0	140	1	11	22.178	0.40231	69.5	-0.511528	125.333	0.259167	65.3333	-0.657974	1
22.2656	120	60	0	29	0	40	3.58	0.294941	7	0	18.0233	150	0	8	17	16	153	36	95	117	107	44.2	13.2	62	4.8	11.6	1.77403	0.43	2.59	25	0.457	5.36	4.5	260	0	10	0	10	18.7017	-1.41855	71	0.214194	119	0.512937	69.6667	-0.181097	0
19.5312	90	60	0	25	1	38.43	3.22	0.129735	6	1	15.1184	117	0	15	18	9	112	48	58	64	40	0	13.8	61	5.1	13.4	2.01625	0	2.4	28	0.454	5.53	6.3	277	0	30	1	10	18.1449	-1.06869	62	-1.19563	119	0.72614	76.6667	1.23693	0
24.6094	115	75	0	24	0	41.14	3.53	-0.409626	9	1	15.3101	172	0	19	26	13	133	44	83	89	68	0	7.8	76	5.4	18.4	3.44939	0.14	1.14	25	0.453	5.53	7.9	329	0	50	0	8	24.3159	0.90696	72	-0.124539	131	1.55742	71.6667	0.483533	1
18.0697	116	81	0	29	0	38.57	2.89	-0.931388			16.0438	179	0	18	26	12	155	46	94	109	91	0	12.3	78	5.5	17.6	3.38624	0	6.24	14	0.452	5.51	7.1	294	0	75	2	8	18.5802	-0.938595	67	-1.13636	138	1.59344	84	1.86675	1
20.1951	110	60	0	23	0	39.43	3.66	0.453067	9	0	15.896	147	0	16	20	14	114	33	77	81	42	0	11.6	88	5.2	6.2	1.34581	0	2.29	35	0.452	5.26	4.2	181	0	20	0	10	18.036	-1.1874	68	-0.940972	115	-0.11812	63.6667	-0.697659	1
24.2031	116	69	0	25	0	38.29	3.02	-0.627853	12	0	16.7912	206	0	22	23	16	165	43	96	122	192	28.3	10.1	87	5.4	11.3	2.42498	0	1.9	48	0.451	5.18	6	224	0	135	3	10	27.9938	1.42024	94	1.71927	159.333	3.01853	76	0.681174	1
24.1579	110	80	0	25	0	39.7	3.39	0.160042	6	1	19.2115	191	0	15	18	18	254	87	133	167	184	0	5.8	70	5	17.4	3.0044	0.24	0.92	52	0.45	5.14	5.6	261	0	27	3	8	26.7248	1.19581	76.5	0.919361	135	2.0339	83.3333	1.42334	0
33.9973	140	100	0	28	0	34.71	2.82	1.28413	0	0	16.8214	172	0	17	19	16	194	63	122	131	64	75.7	8.6	73	5.2	12.2	2.19681	0.18	3.62	22	0.45	5.26	7	299	0	40	1	7	26.1719	1.12672	81	1.36366	146.667	3.4236	87	2.49426	0
23.0518	120	70	0	35	0	39	3.79	1.07002	18	1	16.0465	173	0	23	13	17	168	56	105	112	58	111.1	9.9	82	4.8	16.5	3.3374	0	1.29	20	0.449	5.48	8.9	354	0	40	1	9	19.7924	-0.571249	69	0.033653	130	1.75113	77	1.08532	0
25.4581	126	81	0	32	0	40.29	2.91	-1.34281	0	0	16.5969	233	0	31	27	14	172	59	91	113	158	79.1	8.4	76	5.2	16.3	3.05571	0.15	3.27	80	0.448	5.17	6	249	0	60	1	11	23.9521	0.676724	76	0.915696	146.667	3.34303	95.3333	3.62113	0
18.75	110	80	0	28	0	39.43	3.29	-0.0753147			15.7481	260	0	16	34	16	147	68	69	79	64	0	10.2	74	5.7	16.2	2.95704	0.06	2	27	0.446	5.18	6	385	0	16	2	7	25.0278	0.950604	87	1.78566	125.667	1.37885	70.6667	0.257574	0
25.3155	110	60	0	38	0	38.57	2.31	-2.35329	0	0	16.5311	168	0	20	37	8	154	56	93	98	68	128.5	9	87	5.3	13.2	2.83272	0	3.07	27	0.445	5.1	4.9	274	0	90	0	13	23.3535	0.543339	70	-0.73602	130.333	1.14942	71	0.171381	1
26.8274	115	70	0	28	0	40.71	3.58	0.294941	3	0	16.9062	233	0	10	18	12	152	63	78	89	71	0	6.5	83	5.3	13.1	2.68201	0.19	2.34	73	0.445	4.99	6.7	259	0	75	1	11	23.9867	0.654154	77	1.002	129	1.62375	82	1.66355	0
25.8065	135	82	0	25	0	38	2.83	-0.78639	1	0	15.8303	202	0	18	28	7	223	59	150	164	108	0	8.2	85	5.1	21.1	4.42397	0	1.01	104	0.444	5.3	4.9	280	0	130	1	9	21.643	0.0870222	75	0.829353	124	1.28792	84.6667	2.33582	0
24.1477	110	65			0	40.57	3.92	0.712793	10	0	15.4141	215	0	18	27	16	129	60	59	69	64	0	10.9	70	5.5	11.4	1.9684	0.55	1.54	70	0.444	5.1	8.1	326	0	60	1	12	19.9184	-0.290853	65	-1.35667	125.333	0.757153	71	0.27686	1
22.7204	116	78	0	29	0	40	3.44	-0.365661	3	0	15.6906	171	0	14	25	14	158	53	98	105	61	0	20	67	5.3	8.7	1.43782	0	0.99	56	0.442	5.08	4.2	262	0	30	1	9	17.8833	-1.11886	66	-1.14993	125	0.567303	74.3333	0.63907	1
34.2578	114	77	0	24	1	37.86	3.08	0.282469			16.0767	186	0	28	18	14	146	56	80	90	106	116.2	7.6	83	5.1	12.5	2.55917	0.06	2.22	45	0.441	5.14	5.4	259	0	45	1	9	24.6877	0.878786	71	0.332477	129.667	1.81761	75	0.868834	0
20.0288	105	60	0	22	0	39.86	3.1	-0.532065	18	1	16.2765	208	0	12	21	11	183	56	114	127	78	214.4	7.4	79	5.3	11.9	2.31891	0.11	2.11	56	0.441	5.31	8.4	326	0	75	1	8	24.6755	0.843871	75	0.806932	137	2.61903	81	1.77522	0
33.6221	120	70	0	33	0	38.57	3.525	0.507754	9	1	16.2656	215	0	26	32	23	160	45	100	115	92	0	11.5	85	5.3	11.1	2.3273	0	3.6	45	0.441	5.32	5.1	238	0	105	1	9	27.8374	1.43816	93	1.69955	145.667	2.20099	63.3333	-0.894639	1
19.9219	100	62	1	28	0	39.28	2.92	-1.27038	0	0	15.7399	182	0	16	26	12	176	53	115		53			81	5.4	6.6	1.31868	0	1.72	56	0.44	4.99	6.3	336	0	65	0	8	18.1992	-0.974276	69	-0.595351	110.667	-0.795932	71.6667	0.321488	1
21.6399	102	74		32	0	40	3.68	0.525305	8	1	16.6379	193	0	12	21	18	117	36	70	81	52	37.9	8.7	61	5.3	26.6	4.00241	0.55	1	91	0.439	4.89	12.4	368	0	95	2	7	23.2258	0.493455	69	-0.00651099	122.667	1.17501	75	0.886198	0
19.6875	93	58	0	22	0	40	3.13	-0.78538			17.3087	103	0	22	20	10	185	60	116	125	57	215.2	7.3	78	5.3	18.1	3.48244	0	2.08	38	0.438	4.84	8.4	254	0	20	0	8	20.537	-0.476241	66	-0.642009	124.667	1.19889	76	0.809547	0
20.9572	134	86	0	32	0	39.4	3.27	-0.122792	0	0	17.1554	140	0	18	21	15	170	56	99	114	59	0	9.7	68	4.8	6.5	1.09027	0.06	2.43	117	0.438	4.89	5.1	315	0	70	2	9	18.7778	-1.20601	64	-1.03289	131.333	1.77747	74.6667	0.536497	0
19.3337	106	61	0	27	0	38.29	2.94	-0.814053	12	1	16.2765	199	0	16	18	20	125	44	71	81	125	0	10.3	80	5.3	16.9	3.33493	0	1.09	77	0.437	5.24	3.6	196	0	30	2	13	17.9592	-1.37488	72	-0.396121	119.667	0.0391086	59.6667	-1.35874	1
17.5574	100	76	0	20	0	39.14	2.8	-1.28128			16.5585	226	0	6	15	17	143	41	79	102	149	0	10.9	90	5.3	21.1	4.6842	0.45	2.4	67	0.436	5.03	9.6	444	0	25	0	8	26.0584	1.12654	76.5	0.967708	120.667	0.999622	77.6667	1.30847	0
19.1327	119	65	0	30	0	38.43	3.07	-0.512412			14.5626	244	0	16	25	15	142	51	83	91	57	35.8	13.2	82	5.5	20.7	4.18692	0	3.15	23	0.436	5.27	5.8	291	0	80	1	8	16.4228	-1.55877	60	-2.05721	129.667	1.67845	77.6667	1.42464	1
20.7031	100	60	0	33	0	39.71	3.63	0.386329	8	1	16.4517	173	0	16	28	12	145	70	72	75	30	0	13.3	88	5.4	14.1	3.06064	0	1.99	22	0.436	5.1	4.4	254	0	30	1	11	17.3388	-1.69946	67	-1.3226	117.333	-0.229999	69	-0.141195	1
22.0386	135	80	0	31	0	40	3.455	0.00225789	22	1	15.3073	210	0	13	20	13	205	68	129	137	60	97.2	7.1	72	5.2	18.3	3.25008	0	4.03	27	0.435	4.81	5.9	368	0	30	2	8	26.2485	1.217	73	0.627888	133.333	2.38238	88.3333	3.04849	0
19.5717	120	60	0	28	0	38.1	3.18	-0.260882			16.5886	234	0	14	20	14	122	46	69	76	58	158.5	12.6	82	5.5	16.3	3.29695	0	2.22	23	0.435	5.33	7.2	147	0	90	1	10	20.7156	-0.231544	69	-0.920589	130.333	0.92433	67.3333	-0.40443	1
18.7109	116	76	0	32	0	40.6	3.13	-1.09877	9	1	15.5893	182	0	18	32	12	128	56	63	72	61	31.2	7.5	66	5.6	13.5	2.1978	0	2.55	34	0.434	4.91	5.8	277	0	80	0	12	16.4792	-1.85127	61	-2.31678	118.667	-0.206768	70.3333	0.0590681	1
17.9151	105	50	0	36	0	39.57	3.17	-0.36228	2	0	16.8706	118	0	5	13	13	146	49	77	97	130	0	7.3	75	5.4	19.9	3.6815	0	2.63	62	0.433	4.91	5.9	292	0	120	1	8	19.9806	-0.645718	66	-0.595928	126.333	1.2839	86	2.16313	0
22.9123	114	62	0	32	0	39.43	3.37	-0.20244			14.6776	197	0	12	27	15	159	59	89	100	61	161	8.2	87	5.8	13.4	2.87564	0.08	1.57	23	0.432	5.22	5.3	353	0	75	1	12	16.3811	-1.58159	65	-0.962168	137.667	2.12059	69.3333	0.164424	1
21.3908	109	74	0	31	0	33.43	1.87	-0.323747	7	1	15.2827	214	0	15	18	10	184	88	89	96	69	0	9.5	73	5.3	10.4	1.87269	0	2.51	23	0.431	4.85	4.9	269	0	30	1	9	18.9619	-0.823269	64	-0.835332	124.667	1.36464	74	0.851672	0
21.0334	110	50	0	25	0	41.2	3.45	-0.258843	7	1	17.3306	150	0	13	17	15	160	69	80	91	93	0	13.9	62	4.8			0.07	1.63	62	0.43	4.73	5.6	222	0	50	1	10	23.3401	0.457503	67	-0.440771	110.333	-0.374444	68	-0.280819	0
30.854	130	60		24	0	36.86	2.75	0.0740644	6	0	15.3648	191	0	23	30	15	147	53	85	94	55	275.4	13	65	5	12.7	2.03623	0.14	1.67	26	0.429	4.99	7.4	288	0	80	0	11	26.5346	1.26676	87	1.79256	122.333	0.953832	72	0.44948	0
19.487	120	80	0	28	0	38.57	2.6	-1.35576	4	0	15.3457	112	0	13	22	12	146	78	64	68	50	0	11.4	62	5.5	7.9	1.20817	0	1.68	14	0.428	5.11	4.5	333	0	15	1	8	21.5065	0.108846	65	-0.626986	136.333	2.45344	75.6667	1.03363	0
20.9366	100	75	0	22	0	40.86	3.39	-0.481816	11	1	17.8973	181	0	22	29	20	158	53	104		98			78	5.4	8	1.5392	0	4.46	47	0.427	5.12	7.1	317	0	135	1	7	21.2654	-0.350259	75	-0.303414	139.667	1.3444	67	-0.673604	1
34.5168	120	60	0	33	0	38.29	3.57	0.605897	4.5	1	15.269	191	0	25	26	12	148	62	78	86	88	0	7.5	82	5.3	22.4	4.53077	0.11	2.45	24	0.426	5.16	5.4	247	0	0	0	9	24.4589	0.936639	86	1.33918	113.333	-0.0427045	71.6667	0.529411	1
22.0312	106	60		18	0	39.71	3.705	0.880621	7	1	16.9966	358	1	23	16	44	161	33	108	128	111	0	12.7	77	5.5	45.3	8.60398	0.57	1.27	30	0.425	5.45	8.7	369	0	25	1	11	33.8972	2.13137	112	2.6223	131.333	1.71991	80	1.24109	0
23.8751	116	71	1	25	0	38.43	2.925	-0.55783	0	0	16.8597	173	0	16	21	9	188	60	111	128	100	23.6	11.2	76	5.1	8	1.49973	0.26	2.82	54	0.425	5.02	6.1	260	0	240	0	7	21.2299	-0.161146	64	-1.03289	122.667	1.02265	84	2.00694	0
24.7803	110	80	0	37	0	40	3.66	0.136569			15.2799	302	1	15	26	11	142	51	82	91	84	0	8.4	106	5.9	23.9	6.24905	0.29	2.35	30	0.424	5.43	7.4	296	0	16.5	1	9	28.1209	1.56528	91	1.67302	121.333	0.339845	68.3333	-0.0821863	1
24.4291	129	75	0	26	0	39.7	2.95	-1.19705	0	0	17.1608	235	0	20	23	14	119	38	69	81	132	0	12.6	73	5.3	23.9	4.30359	0	1.61	41	0.424	5.19	7.2	316	0	60	0	9	21.621	-0.0313267	72	-0.533334	146	1.86395	69.3333	-0.297615	1
19.5312	120	70	0	28	0	39.29	3.27	-0.122792	16	1	16.063	150	0	9	20	8	146	62	75	84	60	0	18.5	89	5.2	13	2.85393	0	2.74	30	0.424	4.92	3.6	273	0	90	1	12	20.202	-0.410674	69	0.033653	124.333	1.2513	82	1.8638	0
25.4039	121	74	0	32	0	39.7	3	-0.77781	6	0	18.2478	155	0	15	23	13	178	81	91	97	49	0		67	5.1	7.9	1.30561	0.07	1.21	93	0.423	4.77	8.3	377	0	80	1	8	24.8786	0.817509	77	0.972413	113.667	-0.103712	74.6667	0.474566	0
22.7732	122	73		29	0	41.6	3.51	-0.454532	12	1	17.2129	178	0	24	37	17	127	67	53		41	0	14.3		5.3			0	1.4	24	0.423	4.96	4.3	243	0	100	4	7	23.3867	0.475835	75.5	0.00703321	123.667	0.419861	67	-0.462799	1
25.3321	100	40		18	0	40.29	3.19	-0.636896	3	0	16.9363	152	0	18	19	14	133	49	81	84	32	0	8.3	78	5.2	19	3.6556	0.07	1.96	44	0.422	4.85	8.2	444	0	30	1	7	26.2985	1.15057	73	0.544178	115.667	0.35343	71.6667	0.349956	0
27.6817	110	70	0	32	0	37.5	3.55	1.2834	3	0	15.6085	221	0	12	28	11	188	68	105	120	75	79.4	9.6	78	5	15.2	2.92448	0	2.64	19	0.422	5.15	6	319	0	15	0	7	20.7625	-0.131127	65	-0.626986	112	-0.139256	68.3333	-0.070245	0
30.4152	138	76	0	29	0	40.57	3.78	0.404747			15.3374	206	0	11	17	12	124	54	63	70	74	0	8.2	91	5.2	17.6	3.95061	0	2.15	40	0.421	4.73	11.4	316	0	60	0	11	20.758	-0.0101116	73	0.0165469	128.667	1.05356	72	0.41561	1
20.5688	133	79	1	22	0	41.29	3.07	-1.16314	2	0	14.3765	188	0	15	24	11	207	89	111	118	61	0	9.4	86	5.7	10.2	2.16376	0	2.26	43	0.421	4.89	11.8	371	0	20	1	9	16.8852	-1.54384	56	-2.77999	121.667	1.40663	84.3333	2.7104	0
25.1559	100	60	0	21	0	38.29	2.95	-0.498287			15.0719	197	0	13	18	17	135	60	68	75	48	138.7	11.5	89	4.6	30.8	6.76163	0	2.32	41	0.42	4.91	5.7	237	0	45	0	8	18.5813	-0.870953	66	-0.361496	123.333	1.1153	85.6667	2.50473	0
24.1797	144	90	0	30	0	38	3.57	0.90676			17.3196	100	0	102	74	163	170	45	99	125	141	27.5	8.5	79	5.1	26.3	5.12499	1.49	2.6	69	0.42	4.69	7.9	322	0	40	1	12	27.5518	1.35434	86	1.71251	134	2.09678	88	2.42307	0
17.9687	110	60	0	33	0	38.86	2.44	-1.76647	23	1	15.7673	220	0	14	26	14	161	60	89	101	79	0	8.4	79	5.5	6.5	1.26663	0.07	2.47	17	0.42	4.8	4.6	279	0	15	1	11	17.2611	-1.81443	59	-2.24716	126.667	1.57224	73	0.655872	0
19.0451	120	80	0	38	0	40.14	3.14	-0.760531	6	1	16.1123	112	0	8	22	11	214	65	140	149	66	44.4	6.2	82	5	12.5	2.52833	0	2.3	51	0.419	4.95	7.1	263	0	45	1	6	16.1719	-2.52628	62	-1.38754	141.667	3.04192	96.6667	4.03812	0
21.2306	140	88	0	29	0	41.57	3.38	-0.422113	6	1	15.0062	107	0	23	24	16	130	44	74	86	67	0	6.3	78	5.5	17.9	3.44396	0	2.54	169	0.418	4.7	5.4	255	0	30	0	10	19.6828	-0.42408	63	-0.965288	121.333	1.1967	74	0.99257	0
24.0346	105	55	0	24	0	40.85	3.345	-0.58702	15	1	18.7159	205	0	21	35	25	162	48	110		77	84.8	12.2	86	5	12.2	2.58803	0.09	3.43	73	0.418	4.82	5.7	220	0	100	0	7	23.7582	0.419762	73.5	-0.552358	145.333	2.04549	65.6667	-0.834064	1
20.2625	110	65	0	30	0	41.29	3.85	0.648369	12	1	14.2533	205	0	23	33	17	157	64	89	93	72	0	8.3	86	5.5	8.3	1.76071	0	2.94	73	0.418	5.07	4.5	288	0	15	1	12	15.4124	-2.43932	61	-1.31195	118	0.622662	73	0.80197	0
21.3599	105	70	0	23	0	40.29	3.78	0.404747	24	1	16.1342	191	0	15	18	11	131	55	67	76	40	0	8.6	66	5.4	6.3	1.02564	0	4.56	28	0.418	4.99	5.7	202	0	60	0	9	20.8623	-0.0759861	74	0.0304094	133.333	1.24142	62	-1.06103	1
22.0386	115	61	0	26	0	39.43	4.72	3.02414			15.3867	214	0	9	16	11	218	70	136	148	113	184.2	7.8	87	5	21.8	4.67828	0.1	7.11	34	0.417	4.71	5.9	330	0	15	0	6	25.3493	1.05033	79	1.23851	133.333	2.13979	86.6667	2.6098	0
22.6757	110	70	0	26	0	39.86	3.195	-0.609908	11.5	1	15.3703	187	0	14	29	11	130	55	70	75	71	0	12.6	84	5.3	18.4	3.81248	0	3.84	51	0.417	5.06	6.8	212	0	40	0	12	21.9755	0.347749	73	0.0165469	136.333	1.74262	71.3333	0.329506	1
29.278	120	70		25	0	34	1.96	-0.655454			16.4463	229	0	77	34	29	192	71	108	121	77	29	8.1	78	5.3	10.8	2.07792	0.2	4.22	123	0.416	5.33	7.1	299	0	45	1	6	19.0238	-0.995758	67	-0.354903	124.667	1.40299	85.6667	2.44729	0
23.2422	113	73	0	25	0	33	1.978	-0.0523589	0	0	18.3655	184	0	22	23	14	126	55	67	71	65	31.9	13.2	76	4.8	8.6	1.61221	0	0.69	17	0.416	5.04	4.6	263	0	10	1	8	19.7036	-0.90229	56	-3.82582	118.333	0.441375	71.3333	0.0539019	0
20.8528	95	40	1	23	0	41.57	2.81	-2.09446	2	0	16.3313	185	0	21	34	17	117	47	66	70	34	0	11.2	69	6	6.4	1.08928	0.16	2.79	66	0.415	4.75	4.7	215	0	120	2	9	20.9042	-0.167548	75	0.0498779	121	0.353513	57.3333	-1.62123	1
22.4782	112	70	0	36	0	40.43	3.89	0.998764	6	1	18.1246	139	0	17	19	12	141	64	71	77	38	21.2	10.4	76	5.3	12.8	2.39957	0.07	1.33	59	0.414	4.61	7.3	327	0	140	1	12	23.9162	0.583063	72	0.361188	125	1.12308	75.6667	0.584962	0
19.1953	105	76	0	26	0	38.57	3.125	-0.0881972			15.3895	127	0	13	22	11	143	62	69	81	61	21	14.1	75	5.4	16.5	3.0525	0	1.81	67	0.413	4.84	5.6	288	0	45	5	9	19.6852	-0.524075	85	1.67512	104.667	-0.993488	69.6667	0.166687	0
28.125	100	60	0	37	0	39.29	3.37	0.113238	6	1	16.9336	213	0	13	27	11	131	68	55	63	67	0	12.4	79	5.2	15.9	3.09838	0	1.93	13	0.413	4.77	6.3	301	0	145	1	9	23.4936	0.528995	72	0.411085	135.333	2.23633	73.3333	0.433349	0
19.5312	120	70	0	32	0	37.14	2.7	-0.572767	15	1	17.3525	179	0	12	18	17	155	56	81	99	60	234.7	11.2	78	5.2	15.5	2.9822	0	1.07	25	0.413	4.97	6.1	378	0	60	1	12	18.9075	-1.22412	65	-0.857663	132.667	2.06204	86.6667	2.3476	0
27.8876	110	75	0	43	1	39	3.42	0.230004			17.8508	229	0	16	16	9	210	97	110	113	55	39.4	16.1	62	5.4	11.2	1.71285	0	2.32	39	0.413	4.69	7.3	382	0	45	1	9	18.9318	-1.29236	64	-1.1419	113.333	-0.0996244	65.6667	-0.693996	0
26.1719	120	60	0	38	0	38.14	3.095	-0.157687	2	0	17.2731	122	0	22	22	16	189	70	94	119	124	35	5.7	61	5.3	10.4	1.56485	0.61	4.48	36	0.413	4.81	6.6	435	0	80	2	9	34.9833	2.21046	96	2.19914	143.667	3.03126	76	0.785691	0
27.1681	110	75	0	25	0	40	3.825	0.85366	6	1	15.8439	158	0	16	22	5	141	64	63	77	102	93.2	10.8	71	4.9	13.4	2.34679	0.13	1.93	27	0.412	4.74	4.8	185	0	25	1	8	18.2531	-1.26866	62	-1.38754	108.667	-0.621792	73.3333	0.569837	0
20.3428	110	60	0	20	0	37.86	2.86	-0.207111	7	1	15.4962	227	0	19	28	11	149	57	87	92	94	25.8	9.8	71	5.3	17.8	3.11737	0	0.87	15	0.411	4.82	6.4	267	0	135	2	11	20.7111	-0.148581	65	-0.626986	123	1.44039	72	0.698621	0
23.3731	85	60	0	27	0	41.43	3.73	0.380599	8	1	16.4764	206	0	12	14	12	144	66	73	78	43	26	9.4	70	5.1	16.5	2.849	0	4.19	20	0.411	4.67	8.2	255	0	30	0	9	22.2656	0.223968	66	-0.547344	118	0.609872	74.6667	0.804387	0
20.4876	122	61	0	13	0	37.43	2.68	-0.619081	2.5	0	14.9678	136	0	14	16	5	167	66	83	101	121	0	10.6	53	5	11	1.43807	0.74	1.37	26	0.408	4.59	7.8	285	0	30	1	10	22.2721	0.397899	65	-0.5494	105.333	-0.694651	66	-0.211803	0
22.5952	113	64	0	36	0	38.57	3.25	-0.102506	30	1	15.7837	246	0	15	20	11	133	52	77	81	54	76.5	12.9	91	5.6	26.1	5.85858	0	3.95	66	0.407	4.99	5.2	297	0	75	1	12	26.3996	1.24807	90	1.5597	131	1.37059	72.6667	0.51565	1
29.7576	120	80	0	28	0	41.14	3.11	-1.06579	12	1	15.8084	199	0	11	20	16	177	63	102	114	85	129.3	9.6	79	5.6	12.4	2.41635	0	1.7	23	0.406	4.94	4.4	299	0	30	1	7	19.2329	-0.806431	67	-0.306363	122.667	1.13015	84	2.22946	0
19.9219	95	55	0	24	0	38.86	2.68	-1.15503			16.3669	191	0	22	21	35	125	49	67	76	43	0	9.3	70	5	12.3	2.1238	0.19	4.1	15	0.406	4.43	8.2	379	0	75	1	9	16.0873	-2.76974	59	-2.3504	108.333	-0.514831	67	-0.287287	0
21.4536	130	60	0	33	0	39	2.75	-1.4098			15.822	178	0	13	19	12	156	63	82	93	59	26.5	8.5	67	5.6	16.9	2.79301	0	2.6	122	0.405	4.57	8.3	296	0	30	1	9	19.1844	-0.827774	58	-2.57925	130	1.96174	71.3333	0.441639	0
27.6361	105	60	0	27	0	37.14	2.93	-0.318397			15.1239	153	0	19	20	12	110	62	44	48	26	91.4	11.4	70	5.3	5.9	1.01873	0.14	1.6	59	0.405	4.83	4.2	264	0	90	1	10	20.3823	-0.0279285	79	0.819789	124.333	0.820416	74	0.753647	1
24.9851	110	70	1	40	0	37.86	3.14	0.413518	12	1	17.6646	222	0	20	26	10	268	51	189	217	215	38.5	6.1	81	5.3	16.3	3.25674	0.1	2.79	22	0.404	4.53	5.1	241	0	60	1	11	22.192	0.118374	72	0.386144	116.667	0.350683	79.3333	1.27597	0
18.8189	85	50	0	30	0	39	3.14	-0.434825	3	0	16.4052	223	0	11	16	13	166	40	110	126	94	0	7	72	4.6	11.4	2.02464	0.07	2.19	13	0.404	5.7	6	243	0	60	1	9	22.6718	0.342038	69	-0.00651099	131	1.95538	79.3333	1.4587	0
20.4491	120	80		24	0	38.57	3.75	1.29189	6	1	18.7077	198	0	14	22	9	200	82	116	118	53	0	63.9	74	5.3	16.5	3.0118	0	1.16	22	0.403	4.65	7	206	0	15	1	7	23.6491	0.512633	78	1.07389	113.333	-0.249777	71.6667	-0.117467	0
32.8824	125	80	0	34	0	38	2.8	-0.859341	0	0	15.4634	171	0	18	22	11	153	48	97	105	68	0	10.8	65	5.6	6.5	1.04217	0	2.39	27	0.403	4.62	6.3	361	0	30	0	12	22.0181	0.260923	69	0.0802397	133	2.21822	74	0.834648	0
22.68	100	60	0	35	0	40.14	2.81	-1.60338	0	0	16.6762	186	0	14	18	10	162	66	84	96	86	22.4	9.1	58	5.2	35.6	5.09317	0.19	3	28	0.402	4.75	7.7	378	0	45	1	7	17.928	-1.55963	61	-1.73874	119	0.583117	79.3333	1.33156	0
19.6511	110	60	0	35	0	40.29	3.82	0.842446			16.8761	207	0	19	15	12	178	49	121	129	104	157.9	8.4	85	5.1	26	5.45133	0	2.45	37	0.401	4.44	4.9	317	0	240	1	11	21.1553	-0.187716	65	-0.806796	134.333	2.17058	70	-0.00196166	0
18.8707	120	80	0	28	0	40.14	3.44	-0.0332293	8	1	14.9514	169	0	11	28	15	124	46	70	78	52	119.2	7.7	81	5.5	14.3	2.85714	1.12	2.24	125	0.401	4.32	5	212	0	65	1	11	16.9141	-1.70254	58	-2.30021	105	-0.776804	73.3333	0.8516	0
19.3376	100	65		31	0	41	3.39	-0.398701	9	1	19.3402	211	0	14	24	10	205	60	127	145	144	163.6	8.4	67	5	13.3	2.19805	0	1.62	37	0.401	4.77	6.8	224	0	10	0	11	19.117	-1.19428	60	-2.27928	122.333	0.719373	75.6667	0.339956	0
20.7958	115	65	0	32	0	39	3.56	0.22967			16.3149	100	0	12	20	11	143	50	87	93	65	0	9	66	5.4	10.4	1.69312	0	1.38	52	0.401	4.47	3.8	219	0	20	1	8	17.8191	-1.4456	66.5	-1.43055	123.667	0.24422	70.6667	0.0377513	1
20.4382	105	60	0	30	0	39.86	3.57	0.575516	12	1	15.9124	186	0	12	18	12	145	54	85	91	91	0	9.3	74	5.4	18.8	3.43163	0	2.33	25	0.4	4.2	5.8	289	0	66	1	11	20.7243	-0.218888	65	-0.694744	131	1.84177	71	0.237106	0
22.4059	115	75		29	0	38	3.305	0.322083	23	1	16.4079	153	0	12	18	10	153	63	80	90	73	0	8	74	5.4	18.8	3.43163	0	1.9	30	0.398	4.65	6.7	280	0	10	1	6	19.8141	-0.644287	64	-0.974108	122.333	1.05815	73.3333	0.600851	0
20.9042	140	82	0	27	0	39	2.71	-1.51341	31	1	15.9808	132	0	17	23	11	159	45	104	114	82	35.9	9.1	89	5.2	13.5	2.9637	0	1.57	163	0.398	4.46	4.3	253	0	75	2	11	18.6166	-1.08908	63	-1.14019	140.333	2.82671	81	1.72222	0
19.6072	94	65		28	0	39.29	3.26	-0.146583	0	0	15.8111	140	0	11	20	9	155	62	87	93	46	0	8.7	79	5.2	12.7	2.47481	0	2.2	33	0.398	4.38	5.5	250	0	20	1	10	20.2848	-0.37934	59	-2.24716	117.667	0.692588	73	0.710578	0
22.8374	110	66	0	21	0	41	3.795	0.176465			15.5921	188	0	17	24	10	172	62	104	110	53	0	8.1	74	5.5	8.2	1.49677	0	1.17	36	0.397	4.51	4.4	217	0	55	2	12	17.8323	-1.14283	71	-0.273196	111.667	-0.768491	62	-0.996002	1
23.4509	140	70	0	28	0	38.57	3.05	-0.262542	12	1	16.553	222	0	12	20	14	154	48	93	106	66	64.2	8.3	62	5.2	21.3	3.25748	0	3.13	8	0.396	4.52	4.2	244	0	20	1	12	27.1537	1.32128	84	1.59327	135.333	2.23213	81	1.55065	0
15.4652	130	70	0	24	0	40.57	2.78	-1.68249	0	0	15.6413	204	0	15	22	13	125	62	55	63	84	0	10.9	73	5.7	19.2	3.45728	0	2.4	7	0.396	5.47	7	440	0	35	0	10	15.9412	-2.50261	61	-1.55483	123	1.14226	75.3333	0.973788	0
28.4775	100	60	0	31	0	39.71	3.38	0.136657	7	0	16.5585	281	1	18	16	17	177	49	110	128	124	0	8.6	66	5.4	38	6.1864	0.09	4.04	26	0.395	4.88	12.1	419	0	30	1	10	33.391	2.09778	92	2.03394	134	2.11712	69	-0.129991	0
27.31	130	70	0	29	0	38.29	3.115	-0.111324	4	1	18.3299	267	1	16	21	15	150	48	94	102	56	0	17.4	76	5.2	16.5	3.0932	0	1.91	37	0.395	4.47	5.4	263	0	30	1	7	24.11	0.632623	70	0.0573627	127.333	1.31901	68	-0.521558	0
23.03	130	70	0	20	0	38.86	3.21	0.106944	6	1	16.3532	180	0	18	26	14	182	65	102	117	102	289.7	6.8	75	5.9	14.1	2.6085	0.22	1.96	27	0.395	4.43	4.1	317	0	60	1	10	19.9476	-0.588879	64	-0.974108	102	-1.41415	64	-0.788498	0
27.5312	110	70		29	0	40.14	2.73	-1.81531	7	1	15.4771	113	0	8	12	10	150	64	77	86	65	0	8.3	76	5	7.9	1.48099	0.08	0.83	53	0.395	4.45	4.3	206	0	30	1	8	20.475	-0.230389	71	0.371031	125.333	1.43909	79.6667	1.65857	0
20.7163	100	40	1	22	0	39.4	3.23	-0.218164	30	1	16.7529	186	0	12	28	13	142	59	71	83	76	69	9.8	61	5.3	13.2	1.98616	0	2.41	23	0.394	4.67	4.9	248	0	75	2	9	21.4472	-0.0853399	67	-0.399055	118	0.495489	72.3333	0.356571	0
26.3702	113	69	0	34	0	40	3.9	1.02098	6.5	1	17.295	182	0	11	16	12	143	54	78	89	116	0	9.4	79	4.8	10.8	2.10456	0	2.53	57	0.394	4.54	6.4	299	0	30	0	7	20.6926	-0.414095	69	-0.0770204	116	0.190586	77.6667	0.97697	0
24.8777	120	70		36	0	40.71	3.17	-0.686229	8	1	18.5435	152	0	11	16	11	191	78	105	113	60	0	10.3	88	5	7.6	1.64971	0	2.44	42	0.394	4.43	5.6	356	0	20	2	10	25.0668	0.860099	70	0.0573627	135.667	2.18208	74	0.336246	0
28.3203	122	85	0	34	0	37	2.365	-1.36796	0	0	14.9158	158	0	20	20	10	117	48	61	69	62	93.1	10.1	66	5.7	17.1	2.78388	0	1.65	6	0.391	5.48	3.1	247	0	20	1	10	18.5491	-0.885104	65	-0.5494	128	1.7159	75.3333	1.08828	0
21.7191	128	86	0	27	0	41.43	3.22	-0.800793	7	1	16.6516	170	0	26	28	8	175	46	119	129	57	21.1	9.6	45	5.6	15	1.665	0	1.63	158	0.389	4.66	7.9	499	0	10	1	11	23.1772	0.480596	66	-0.547344	128.667	1.65237	65	-0.654	0
26.6436	117	73	0	27	0	37.43	2.945	-0.0162145	1	0	15.4278	174	0	17	21	18	197	89	104	108	71	0	9.3	78	5.2	18.3	3.52092	0	0.73	14	0.388	4.75	5.1	330	0	30	1	9	18.6505	-0.962109	68	-0.079611	109	-0.522596	66.6667	-0.308341	0
26.2596	100	70	0	31	0	39.71	3.57	0.575516	10	1	17.7467	176	0	15	23	12	147	50	83	97	76	0	8.6	62	5.1	9	1.3764	0.1	2.34	39	0.388	4.33	7	358	0	110	2	11	26.1752	1.09185	78	1.07389	130.667	1.73692	66	-0.676726	0
18.6851	130	70	0	38	0	38.43	2.8	-0.859341			17.7139	135	0	11	22	10	113	56	53	57	51	34.6	9.4	86	4.9	11.5	2.43953	0	2.01	13	0.386	4.41	6	240	0	65	1	9	21.3341	-0.17227	67.5	-0.345191	116.333	0.277002	67.6667	-0.381002	0
25.5017	117	102	0	20	0	39.43	3.82	1.13638	3	0	14.5298	142	0	10	19	13	158	55	95	103	48	0	9.8	74	5.4	12.6	2.29992	0	2.38	8	0.384	4.76	5	348	0	260	1	7	17.3663	-1.2945	69	0.196606	106.333	-0.778723	78.6667	1.58124	0
21.232	123	55	1	21	0	35.14	2.75	0.593047			17.4073	205	0	12	18	8	128	66	54	62	69	0	6.8	66	4.5	9.8	1.59544	0.12	5.56	27	0.383	4.43	5.3	246	0	40	1	6	20.3125	-0.568503	71	0.241619	114.667	0.133411	69	-0.141487	0
21.2111	99	73		24	0	40.14	3.09	-0.885188	18	1	16.5202	222	0	13	17	10	149	58	81	91	83	0	8.2	81	5.5	13.2	2.63736	0.08	1.86	21	0.382	4.58	5.5	216	0	65	0	8	24.3893	0.779468	69	-0.00651099	121.667	0.960715	67.3333	-0.283427	0
22.2063	115	72	0	34	0	41.29	3.5	-0.143083			15.5838	189	0	9	20	8	147	60	79	87	64	0	7	93	5.4	17.2	3.94568	0.06	4.43	8	0.381	4.68	8.5	282	0	195	1	9	24.7656	0.933063	72	0.503386	114.667	0.321398	66.3333	-0.266609	0
22.6757	121	87	0	26	0	38.57	3.385	0.500925			15.0418	199	0	14	15	12	130	49	78		55			83	4.9	16.8	3.43952	0.11	1.75	40	0.379	4.38	6.3	302	0	90	0	9	25.565	1.13076	85	1.68662	122.667	0.879803	76	0.999123	0
19.8347	90	65	0	42	0	38.6	3.25	0.197902			16.1259	230	0	17	20	14	126	49	55	77	162	0	10.3	65	5.2	21.6	3.4632	0	3.57	59	0.378	4.12	7.2	294	0	90	1	10	23.6652	0.644964	73	0.596058	149.333	3.61368	79.6667	1.49094	0
17.9687	90	60	0	35	0	40	3.3	-0.368377	9	1	16.2765	159	0	11	18	10	130	57	67	73	54	0	8.3	76	4.8	11.2	2.09963	0	1.21	14	0.378	4.21	5.2	178	0	45	1	11	21.7876	0.0767253	73	0.568733	128.667	1.65897	80.3333	1.56641	0
24.2969	111	59		26	0	41.71	3.45	-0.258843			16.6516	188	0	17	23	9	152	54	90	98	56	39.9	7.1	108	5	8.1	2.15784	0	1.2	16	0.378	4.39	6.1	331	0	20	1	8	22.663	0.33953	72	0.438223	115.333	0.218767	67.3333	-0.323794	0
19.8413	100	60	0	29	1	40.71	3.9	1.02098			14.5298	232	0	8	21	9	145	75	60		73			67	5	11.5	1.90057	0	2.1	33	0.371	4.33	8.9	299	0	60	0	8	18.0324	-0.978259	67	-0.11026	105	-0.831928	68.3333	0.117674	0
23.0469	120	70	1	26	0	38.57	3.2	0.084118	4	0	18.0315	134	0	52	37	96	183	56	111	127	105	0	11.5	74	5.6	10.9	1.98961	0.21	2.76	30	0.37	4.28	5.3	362	0	30	1	7	19.4381	-1.03106	58	-2.99133	121.667	0.87878	75	0.648896	0
29.6875	94	69	0	32	0	39.71	3.79	1.07002	11	1	15.3922	131	0	9	27	8	185	60	117	125	78	0	10.3	73	5.7			0	1.21	13	0.363	4.27	5.6	270	0	50	1	10	20.6084	-0.18386	69	0.0802397	101	-1.30469	64	-0.570586	0
15.9439	90	69	0	21	0	39.14	3.14	-0.434825	1	0	16.9363	198	0	9	16	8	115	56	55	59	53	28.7	7	60	5.2	10.2	1.5096	0	8.98	14	0.36	5.5	7.5	295	0	70	1	7	19.3517	-0.925712	64	-1.03289	122.667	1.10996	72.3333	0.432754	0
21.1927	120	80		26	0	39.57	3.58	0.598303	10	1	19.3758	121	0	12	24	7	154	68	77	86	45	0	9	63	4.8	11.3	1.75602	0	2.22	31	0.358	5.52	4.7	407	0	80	2	8	23.5296	0.480326	70	0.0573627	115.333	-0.0437923	77	0.588794	0
23.4236	104	64	0	36	0	39.57	3.33	0.0192308	14	1	17.755	137	0	14	16	10	193	76	106	117	64	53.5	8.2	73	5.4	8	1.44053	0	1.96	6	0.354	4.16	5.1	325	0	65	1	7	21.1927	-0.271017	67	-0.480688	118.667	0.503223	80.3333	1.32364	0
21.0286	110	64	0	30	0	39.14	3.99	1.17209	0	0	16.7474	234	0	16	32	8	107	55	52	52	64	0	11.8	69	3	6.4	1.08928	0.07	2.88	188	0.341	4.08	6.5	214	0	75	1	10	20.7122	-0.232732	81	0.760324	137.667	0.973249	65.6667	-0.850963	1
20.9572	100	70	0	21	0	38	3.09	-0.466433	6	1	18.6338	296	1																						200.3	30	1	13	34.1565	2.15617	112	2.45186	143	1.43186	78.3333	0.637482	1
21.3228	90	60	0	35	0	41	4.83	2.329	12	1	16.7228	200	0	15	20	17	158	58	95	100	26	0	7.7	80	5.1	12.5	2.46667	0.18	3.19	52	0.448	5.05	4.1	223	194.8	90	1	9	27.4083	1.3689	91	1.57541	131.667	1.04254	72	0.201039	1
26.016	129	79	0	28	0	41.43	4.34	1.33462	6	0	18.2067	167	0	9	16	15	164	58	94	106	70	209.6	12.2	78	5.2	12.9	2.48196	0.1	2.58	94	0.499	5.73	6.7	262	191	45	1	10	21.6763	-0.207172	82	0.628923	145	1.51219	85	1.49899	1
21.7649	117	75	0	35	0	40.6	3.82	0.49328	6	1	17.5852	192	0	16	18	10	137	47	75	90	112	0	13.6	67	5.3	2.6	0.429693	0.08	2.66	150	0.463	5.16	6.3	252	187.8	60	1	9	22.8233	0.238243	81	0.597995	135	0.975874	80	1.03556	1
24.4473	105	60	1	27	0	41.86	3.5	-0.477023	4	1	18.7734	226	0	22	31	29	133	45	58	88	140	0	9.5	69	5.1	8	1.3616	0.14	2.79	116	0.462	5.4	8.7	307	169.5	70	2	9	24.6928	0.656779	83	0.737002	129.333	0.191959	69.3333	-0.557699	1
18.4661	125	60	0	30	0	39.14	3.35	-0.248535	0	0	15.9343	209	0	24	24	18	157	41	101	116	89	23.1	9.5	68	5.4			0	2.92	158	0.524	6.35	6.3	307	169.2	60	2	13	21.1779	0.0244071	75	0.164373	141	1.94851	78.3333	1.15741	1
23.6244	115	75	0	34	0	39.86	3.83	0.826839			17.3498	178	0	23	24	21	119	68	30	51	128	0	9.6	68	5.2	15.2	2.54955	0	2.03	112	0.458	4.67	5.3	215	168.9	140	0	11	19.5888	-0.896942	72	-0.677471	134	0.807826	74	0.247365	1
20.9366	115	60	1	27	0	39	2.71	-1.79316	16	1	18.1437	188	0	25	35	35	161	57	88	104	64	0	14.4	73	5.4	12.5	2.25083	0	2.36	61	0.459	5.37	9.1	217	159.6	70	1	11	22.715	0.124497	77	-0.00143048	167.333	3.40138	84	1.56159	1
18.9619	105	65	1	27	0	39.43	2.75	-1.69226	13	1	16.3149	142	0	29	35	20	150	53	88	97	68	0	8.4	71	5.2	19	3.32753	0	3.77	72	0.449	5.34	5.7	247	150	105	3	12	24.1442	0.733141	78	0.431619	138	1.77683	66	-0.481385	1
22.2222	100	50		36	0	40.14	3.2	-0.930453	12	1	18.5051	173	0	16	24	29	112	46	61	66	63	22.5		87	4.9	10	2.146	0.11	2.01	76	0.444	4.77	5	151	131.4	400	1	9	21.8262	-0.156762	77	-0.00143048	123.333	-0.332177	62.3333	-1.4102	1
23.7654	120	70	0	25	0	40.2	3.63	0.410533	3	0	17.0678	177	0	33	26	72	159	90	53	69	136	38.4	17.5		5.5			0.07	1.05	40	0.432	4.78	7.6	381	131.4	60	1	9	23.4944	0.529213	73	0.544178	127.333	1.40263	62	-1.18663	0
29.5816	150	78	1	28	0	39.71	3.16	-0.386425	0	0	17.7331	228	0	15	18	15	181	50	114	131	99	27.9	15.7	57	4.3	9.2	1.29352	0.23	1.33	30	0.392	4.24	5.5	274	131.4	40	1	9	24.0385	0.640006	76	0.881716	108.333	-0.60936	60.3333	-1.34799	0
19.1571	110	60	0	31	0	38.85	3.7	0.886864	6	1	17.5524	193	0	16	20	24	140	67	69	73	35	0	8.8	70	5.1	5.6	0.966933	0	1.9	33	0.448	5.13	5.2	224	131.25	195	0	8	18.5877	-1.35641	72	-0.677471	128.667	0.642246	78	0.865977	1
17.6055	102	64	0	27	0	38	2.86	-1.00215	2	0	16.8542	180	0	14	19	14	123	35	81	88	82	0	32.6	88	5.2	11.3	2.45285	0	3.47	75	0.458	5.44	7.3	305	128.2	30	0	10	17.8202	-1.59453	67	-1.51145	127.667	0.662274	68	-0.343561	1
26.5731	120	60	0	35	0	39.57	3.65	0.756968	0	0	16.4353	133	0	16	21	13	159	62	90	97	67	0	14.6	73	5.4	19.6	3.52931	0	0.65	23	0.434	4.69	7	274	128	120	0	10	22.1843	0.199585	74	0.691449	127	1.47616	83.6667	2.01037	0
21.4844	108	64	0	28	0	38.57	3.215	-0.181533	9	1	16.5202	209	0	49	29	24	188	60	117	128	61	101.8	10.4	83	5	13.3	2.72295	0	2.93	109	0.477	5.62	5	171	125	45	1	10	22.5336	0.32784	79	0.546597	155	2.87288	81.6667	1.52027	1
26.4822	120	70		32	0	40.71	3.05	-0.985666	3	0	17.8946	198	0	20	33	15	265	60	166	205	287	32.5	7.2	65	5.3			0	3.48	25	0.437	5.19	6.4	405	125	100	2	9	25.8939	1.03596	80	1.25982	123.333	0.894285	80.3333	1.16258	0
21.8724	114	68		41	0	39.3	3.26	-0.146583	2	0	15.2745	204	0	13	21	18	132	56	65	76	71	75.3	10.4	67	5.3	17.1	2.82606	0	1.56	17	0.41	4.6	9.9	329	125	15	0	9	22.4432	0.380011	66	-0.432288	125.333	1.47504	81	1.90443	0
20.2449	120	70	0	35	0	41.57	3.88	0.361101	8	1	17.7276	202	0	20	28	15	133	55	64	78	66	80.9	12.1	80	5.5	13.7	2.70347	0	1.55	86	0.449	4.88	4.8	301	122.4	40	1	11	22.6327	0.182987	79	0.36371	148.667	1.90161	73.6667	0.149132	1
18.6328	120	90	0	30	0	37.4	2.8	-0.343241			16.8706	173	0	11	18	14	169	57	98	112	61	269.5	12.2	71	5.4	21.9	3.83542	0	0.67	35	0.403	4.4	7.6	329	120.4	45	2	13	19.8141	-0.717299	62	-1.53637	115	0.203417	75	0.761092	0
24.1322	171	78		26	0	35.57	2.26	-0.757732			16.8789	201	0	20	21	21	142	50	75	92	143	0	18.2	72	5.1	14.4	2.55744	0	1.71	65	0.506	6.03	5.9	220	119.5	110	1	9	21.142	-0.188342	82	0.784493	146.667	2.11525	74.6667	0.489914	1
38.2812	110	60	0	33	0	39	3.59	0.621059	30	1	17.1937	220	0	19	22	13	140	57	57	83	127	0	9.1	72	5.5	13.9	2.46864	0.43	2	97	0.407	4.28	6.4	260	119.5	20	1	9	22.534	0.261612	71	0.269345	139	2.58061	79.6667	1.28366	0
25.0473	111	76		39	0	37.57	2.87	-0.453122			17.0048	174	0	14	21	16	183	58	116	125	68	36.2	10.6	90	5.2	11.4	2.5308	0	2.11	81	0.447	5.24	4.5	289	119.2	40	1	11	21.3041	-0.134151	77	0.209753	126	0.414689	64.3333	-0.868178	1
24.4473	110	65		37	0	40.7	3.5	-0.227281	0	0	18.2341	175	0	22	38	27	156	58	90	98	47	102.1	9.6	68	5	6.9	1.15736	0.29	2.42	46	0.447	4.85	5.2	217	119.2	75	2	10	26.7627	1.10573	90	1.36444	124	0.041488	73	0.0814047	1
21.1073	115	70	0	26	0	37.14	3.24	0.629711	6	1	19.5291	210	0	27	34	21	194	74	97	120	140	0	15.3	81	5	8.3	1.65834	0.08	2.09	36	0.414	4.58	4.9	355	116.6	15	0	13	20.231	-0.662047	68	-0.28914	129.333	1.42876	85	1.42673	0
17.7832	120	70	0	29	0	34	2.37	0.306975	0	0	18.4778	180	0	14	17	14	129	57	64	72	75	0	11.4	73	5.2	6.5	1.17043	0	1.75	33	0.419	4.81	5.2	455	116.3	40	0	12	18.2174	-1.70049	63	-1.39557	112	-0.341535	70.3333	-0.177857	0
25.1487	145	80	0	38	0	39.4	3.36	-0.225473	3	0	17.692	241	0	28	27	41	128	45	77	83	57	0	10	66	5.1	11.7	1.90476	0.15	1.28	66	0.474	5.59	5.1	264	116	48	1	13	26.8687	1.17575	90	1.41266	152	2.24487	78.6667	0.84302	1
23.1834	130	70	0	31	0	38.14	3.21	-0.192849			17.859	285	1	33	23	23	139	44	79	95	95	0	11.8	70	4.9	18.5	3.19433	0.09	2.38	207	0.5	6.1	5.3	305	112.8	0	2	10	26.335	1.02053	99	1.92853	126.333	0.208621	67.6667	-0.586238	1
22.5178	130	61	1	34	1	39.6	3.22	-0.551115	0	0	15.3101	198	0	21	27	17	141	48	84	93	112	26.1	23.6	69	5.4	10.2	1.73604	0.12	4.04	69	0.473	5.43	6.8	287	112.8	90	0	10	21.271	0.147224	77	0.514288	121.333	0.415672	76	0.98448	1
20.4152	110	60	0	36	0	38.57	3.49	0.431097	12	1	17.5633	220	0	14	19	27	135	60	65	75	82	0	12.1	83	5.1	9.2	1.88355	0.24	2.65	26	0.489	5.65	4.5	183	112.5	10	0	9	18.2043	-1.55013	69	-1.26145	129	0.466945	80	1.03975	1
23.067	100	60	1	23	0	40.71	3.92	1.06531	0.25	0	16.2327	159	0	20	22	20	204	41	141	163	142	0	12	67	5	33.1	5.47033	0.15	4.42	23	0.424	4.9	7.8	361	112.5	60	1	10	29.5703	1.69485	82	1.46173	144.333	3.27435	97	4.05643	0
24.4898	126	68	0	29	0	40	2.81	-1.60338	7	1	18.4422	203	0	17	25	18	128	48	66	80	82	0	7.3	74	5.7	17	3.10307	0	1.15	47	0.387	4.47	5.3	283	112.5	70	2	10	22.9481	0.315475	78	1.07389	121	0.66831	74.3333	0.352965	0
25.2826	125	78	0	35	0	40	3.34	-0.271883	0	0	15.6851	191	0	10	19	12	146	61	82	85	36	0	11.6	82	5.3	14.6	2.95309	0	1.56	83	0.411	4.48	6.2	390	109.6	60	0	8	22.092	0.282064	75	0.855544	118.333	0.752184	70.3333	0.319529	0
19.2837	130	70	0	32	0	40.29	3.46	0.0140693	30.5	1	16.9856	178	0	11	18	20	157	56	81	101	114	0	8.2	68	4.7	8.2	1.37541	0.08	1.51	60	0.429	4.99	5	361	109.6	80	1	11	21.2032	-0.170644	67	-0.399055	129.667	1.84447	70.6667	0.200349	0
20.625	114	68	0	35	0	33.14					17.4073	190	0	33	51	18	134	59	67	75	45	41.3	8.6		5.1			0.08	0.87	88	0.425	4.92	5.3	340	106.4	60	1	10	21.5052	-0.170401	80	0.483788	134.667	0.891338	60.3333	-1.5129	1
23.8085	110	70	1	38	0	40.43	3.62	0.0462936	7	1	16.4682	213	0	13	22	22	130	55	71	75	42	186.7	11.4	83	4.9	12.9	2.64106	0.34	2.74	64	0.421	4.69	5.3	211	106.4	60	0	11	17.9326	-1.38817	79	0.546597	123	0.136935	66	-0.609564	1
20.4491	108	64	0	30	0	39.57	3.54	0.184665			16.1807	223	0	10	17	10	112	46	55		79	0	11.9	91	4.6	10.5	2.3569	0	1.87	104	0.461	5.39	7.9	203	104	60	0	10	23.5301	0.663819	82	0.936719	127.667	0.602966	71.3333	0.125021	1
21.6041	120	70	0	28	0	39	3.45	0.299674	9	1	19.3374	191	0	14	19	10	197	54	126	143	125	0	12.9	67	5.1	11.6	1.91709	0.17	2.68	15	0.396	4.23	5.8	285	101.5	70	0	10	23.2858	0.412761	85	1.64187	141.667	2.63704	84.6667	1.46965	0
24.7859	110	70	0	25	0	40	3.48	0.0612268	2.5	0	18.8446	158	0	10	13	11	153	51	96	102	46	21.7	11	68	4.9	15.8	2.65019	0	1.86	65	0.399	4.52	4.4	231	101.2	35	3	8	23.0915	0.357343	72	0.361188	119	0.412438	67.3333	-0.637596	0
21.2183	124	75	0	37	0	38.14	3.14	-0.0535741			17.0486	185	0	20	21	10	173	69	80	104	137	0	6.8	81	5.2	16.5	3.2967	0.31	2.26	251	0.378	4.41	7.4	260	100.3	54	2	12	21.8007	0.0331827	70	0.118262	115.333	0.158639	74.3333	0.57791	0
30.8463	105	60	1	27	1	39.57	2.52	-2.01583	0	0	16.3614	275	1	14	21	13	163	51	57	112	300	0	10.9	89	5.5			0.3	1.92	35	0.404	4.49	6.2	356	100.15	30	0	9	22.6348	0.331532	72	0.438223	125.333	1.2452	69.6667	-0.0126716	0
20.5078	124	89	0	32	0	39.43	3.11	-0.811318			16.3395	160	0	15	19	15	145	43	94	102	96	0	9.6	78	5.2	14.8	2.84752	0	1.82	112	0.479	5.35	10.1	278	100	40	0	10	21.2963	-0.0392131	80	0.656056	126.667	0.560954	66.6667	-0.481792	1
34.0636	140	75	0	36	0	40.57	3.78	0.752456	9	1	16.1095	164	0	9	18	10	153	65	78	88	56	0	12.8	69	5.2	6.7	1.14034	0	1.06	34	0.419	4.71	6.4	259	100	135	0	11	22.1981	0.254629	66	-0.494004	110	-0.424896	65.3333	-0.578544	0
28.5767	92	70	0	30	0	40.43	3.82	0.842446	0	0	15.614	178	0	19	17	27	189	58	104	131	143	57.3	11	81	5	30.5	6.0939	0.55	2.22	142	0.409	4.65	7.9	266	98	0	1	10	30.7596	1.85748	90	1.94793	122.333	1.02624	79	1.4771	0
23.9395	110	60	0	33	0	37.57	3.23	0.342019			19.6934	206	0	47	25	21	128	40	72	88	134	0	13.2	66	4.8	7.5	1.221	0	4.96	79	0.47	5.47	5.2	217	97.1	105	0	11	21.6489	-0.216506	78	0.137956	119.333	-0.933467	68	-0.866777	1
19.3792	90	60	0	35	0	34.29	2.11	-0.294144	0	0	17.6372	186	0	11	12	13	135	59	61	76	57	38.5	10.2	73	5.3	20.7	3.72738	0.72	1.66	18	0.38	4.57	5.9	296	94.8	80	3	8	22.2797	0.146181	70	0.0874942	132.667	1.8419	78	0.867185	0
32.8578	125	70	0	28	0	39.86	4.66	2.55659	1	0	17.7331	257	1	16	14	14	140	47	87	93	48	0	11.5	99	5	14.3	3.49206	0	1.78	172	0.459	5.25	6	228	94.2	3	0	8	30.0552	1.68958	104	2.18299	122.333	-0.0976218	71	-0.123335	1
36.3322	140	76	0	31	0	41.14	4.015	1.01083	10	1	17.3005	176	0	14	21	23	168	62	88	106	78	0	9.7	71	5.1	10.6	1.85641	0.62	3.23	36	0.413	4.53	7	289	94.2	40	0	8	21.7064	-0.0418126	66	-0.642009	122	0.868862	82.6667	1.68762	0
20.7031	120	70	0	17	0	39.57	3.65	0.756968	8	1	16.9144	211	0	11	17	10	164	88	74	76	48	0	10	84	5.2	11.8	2.44496	0	1.41	41	0.416	4.68	5	271	93.9	30	0	6	18.1164	-1.56244	64	-1.03289	118.333	0.614186	78.3333	1.26181	0
24.2187	130	90	0	26	0	38	3.47	0.688699	12	1	16.3532	298	1	26	19	22	193	44	115	149	191	26	8.9	71	5	19.4	3.39759	0.12	3.26	95	0.399	4.61	4.6	212	93.9	135	2	11	27.9269	1.44557	91	1.9881	128.333	1.52388	76.3333	0.908578	0
23.0469	100	60	0	33	0	40	3.24	-0.514258	9	1	17.3525	169	0	10	23	10	129	58	65	71	55	0	9.8	113	5.5	47.4	13.212	0.31	3.54	13	0.363	4.18	5.4	242	93.9	75	2	9	20.2664	-0.58782	65	-0.857663	117.333	0.34781	70.6667	0.0101824	0
19.487	130	80	1	26	0	38.86	2.31	-2.10995	11	1	16.0329	154	0	15	17	12	165	51	105	114	60	0	12.5	58	5.5	12.7	1.81695	0.06	1.15	40	0.457	5.22	7.5	322	91.34	30	2	11	20.6011	-0.262908	71	0.332477	154.667	4.18306	85.3333	2.40537	0
21.4844	100	55	1	27	0	39	2.87	-1.10318	2.5	0	18.7433	133	0	14	28	13	227	114	103	113	105	0	7.1	60	5.1	7.5	1.11	0.18	2.75	77	0.424	4.77	7.1	351	88.4	60	3	11	21.665	-0.0985398	72	0.361188	128.667	1.4504	76	0.5369	0
33.1221	120	80	0	24	0	37.57	2.52	-0.994744	24	1	17.7248	169	0	14	18	11	169	59	98	110	96	36.9	11	77	5.3	7.6	1.44349	0.07	1.27	49	0.446	5.07	5.3	297	87.8	35	1	7	23.6894	0.550834	85	1.64864	122.667	0.85129	78.6667	0.989962	0
27.3437	100	60	0	36	0	40	3.62	0.0462936	6	0	15.885	257	1	24	22	33	156	47	90	109	149	0	9.4	79	5.7	23.6	4.59885	0	3.33	23	0.454	5.49	7.2	315	87.8	60	1	11	28.9256	1.64022	92	1.68438	157	3.19002	81.6667	1.63759	1
21.7193	100	60	0		0	38.86	3.8	1.39726	6	1	15.4798	180	0	12	22	9	177	51	109	126	77	153.6	10.9	57	4.2	10	1.406	0.06	1.49	57	0.445	4.96	6.9	229	87.8	80	1	12	20.0071	-0.400472	68	-0.079611	129.333	1.80251	67.3333	-0.168378	0
22.8374	110	70		31	0	35.57	2.37	-0.257256	0	0	18.0698	100	0	14	27	14	165	62	95	103	58	0	19.4	78	5.5	4.3	0.82732	0.07	1.09	46	0.421	4.48	8.4	328	87.8	80	2	11	21.3841	-0.199696	64	-1.1419	119.667	0.531647	73.6667	0.289436	0
22.6757	120	60	0	27	0	39	3.34	-0.271627	10	1	16.7584	176	0	26	104	14	137	47	83	90	75	110.2	11.9	83	5.5	10.1	2.06781	0.08	2.85	52	0.437	5.06	6.7	265	87.5	60	0	9	20.5864	-0.382559	75	-0.0641353	129	0.69296	67.6667	-0.411045	1
18.2167	100	70	0	32	0	40.6	3.04	-1.01089	0	0	16.6078	207	0	11	23	11	136	44	77	92	94	0	10.7	64	5.5	17.7	2.79424	0.06	1.72	26	0.392	4.7	5.8	154	85.5	135	0	9	20.9637	-0.200303	65	-0.75335	108.667	-0.646927	63.6667	-0.89859	0
22.4996	110	70	0	26	0	39.14	2.94	-0.92713	9	1	19.0144	178	0	19	39	10	181	54	97	127	234	0	9	70	5.2	15.1	2.60727	0.32	3.38	6	0.351	4.16	5.6	363	84.9	75	2	11	22.1916	0.0804384	64	-1.1419	130.333	1.62343	79.3333	1.03512	0
21.9671	120	60	1	20	0	40.43	3.51	0.131701	0.5	0	18.7461	112	0	8	13	13	215	70	125	145	156	203.5	14.8	68	5	12.8	2.14699	1.19	3.22	60	0.376	4.07	7.4	400	84.6	70	1	7	22.1981	0.0825758	77	0.972413	116	0.0773236	71.3333	-0.114992	0
25.3934	110	80	1	39	0	37.71	3.305	0.503891	1	0	16.9309	196	0	30	27	13	167	54	97	113	77	0	10.3	87	5.2	19.3	4.14178	0.06	3.54	136	0.459	5.44	5.8	253	84.6	80	1	9	24.1157	0.657198	90	1.46137	146.333	1.7771	76.3333	0.565125	1
21.3041	98	63	0	27	0	42.29	3.48	-0.749078			17.2786	227	0	14	19	24	117	39	71	78	56	0	13	79	5.1	6.7	1.30561	0.06	2.88	49	0.438	4.91	4.7	220	82	100	3	10	20.6093	-0.487968	99	1.95713	160	2.75896	74.6667	0.356983	1
20.7967	110	60	0	33	0	38.57	3.03	-0.309386	8	1	19.0719	211	0	16	20	15	177	65	109	112	34	0	17.8	79	5.4	10.3	2.00713	0	1.08	57	0.373	4.2	5.6	371	82	65	2	9	24.6599	0.766719	77	0.972413	127.333	1.27444	80.6667	1.07161	0
25.2363	109	70	0	24	0	38.71	3.12	-0.0997563	1.5	0	16.2683	176	0	13	18	11	138	43	86	95	60	115.1	11.2	69	5.2	10.6	1.80412	0.93	1.96	164	0.432	4.71	10.8	270	81.7	0	1	10	22.8541	0.393032	74	0.691449	123.333	0.99931	83	1.86071	0
22.3863	107	56	0	38	0	38.29	2.535	-1.52108	0	0	16.1561	144	0	9	20	13	165	57	103	108	56	0	9.8	67	5.3	9.6	1.58656	0	2.42	26	0.411	4.4	8.9	258	81.7	30	1	11	18.9681	-0.924719	70	0.187817	116	0.301472	69.3333	0.00842813	0
22.5466	122	60	0	22	0	40.7	3.06	-0.960483	2	0	17.7687	189	0	9	18	16	160	65	75	95	131	0	8.7	82	4.9	12.5	2.52833	0.09	2.15	20	0.4	4.49	5.6	292	81.7	60	1	7	19.3548	-1.07256	63	-1.39557	133.667	2.14921	75.6667	0.786703	0
23.6324	133	77	0	35	0	35.14	1.97	-1.47791			17.3196	194	0	18	25	14	118	57	54	61	52	0	8.2	59	5.2	6.9	1.00418	0	1.16	51	0.466	5.14	4.8	273	81.4	140	3	11	21.2423	-0.259972	79	0.36371	132.667	0.99066	65	-0.807254	1
24.5329	147	70	0	25	0	40.86	3.75	0.338069	10	1	15.9206	121	0	13	23	12	94	42	47	52	45	0	10.6	73	5.1	13.6	2.44891	0	1.87	34	0.463	5.45	4.3	299	81.4	100	1	11	23.216	0.58818	75	0.164373	157	2.98871	82.6667	1.67033	1
18.4965	110	65	0	22	0	39.7	3.815	0.794153	0	0	16.397	211	0	18	37	19	152	44	96	108	71	58.2	12.3	68	5.8	24.5	4.10947	0.13	1.58	64	0.429	5.31	6.4	267	81.4	60	0	9	21.8708	0.137986	75	0.0498779	128	0.45955	71	0.000556059	1
20.0796	130	70		25	0	40	3.56	0.248471	6	1	19.8357	100	0	17	18	12	120	58	56	62	59	0		76	5.2			0	1.2	42	0.387	4.54	6.3	199	81.4	15	2	9	21.3841	-0.199696	68	-0.28914	124	0.856554	83	1.20418	0
22.571	90	60	1	37	0	40	3.56	-0.0899714			17.3224	148	0	21	23	24	120	52	60	68	55	210.1	12.3	66	5.2	6.6	1.07448	0	0.87	87	0.435	5.13	6.6	342	78.5	65	2	9	16.7283	-2.40718	73	-0.503701	129.667	0.666528	70	-0.178536	1
23.9158	120	80	0	36	0	40	3.16	-0.710956			15.1348	129	0	16	20	12	153	65	78	88	67	0	12.6	90	5.4	21.4	4.7508	0	4.04	89	0.453	4.86	7.1	352	76.8	20	0	11	18.6382	-0.846099	67	-0.18556	119.333	0.65953	79.3333	1.55722	0
23.7954	140	80	0	25	0	40.3	2.86	-1.47251	8	1	17.3744	117	0	14	17	16	172	43	113	129	109	56.6	12.4	69	5.1	20.7	3.52314	0.25	4.03	50	0.423	4.68	5.8	289	75.9	20	1	10	23.6661	0.544741	80	1.27128	121	0.922425	83.6667	2.00415	0
22.0107	134	72	0	31	0	40	3.425	-0.0687966	11	1	19.6413	126	0	17	20	9	195	70	115	125	76	130.5	6.5	67	5.1	6.1	1.00813	0.13	1.01	35	0.417	4.55	5	292	75.9	50	1	9	21.7748	-0.0600792	69	-0.110117	129.333	1.425	75	0.211399	0
25.8645	101	59	1	38	0	39	3.19	-0.314098	24	1	18.1875	191	0	10	13	16	136	65	64	71	86	0	8.5	155	6.8			0.29	3.89	29	0.394	4.68	7.3	405	75.6	45	1	8	26.6413	1.18045	77	0.972413	115.333	0.0627417	64	-1.00229	0
19.8352	100	60	0	36	0	38.14	3.7	0.886864	12	1	16.1561	210	0	11	21	21	145	61	74	84	51	0	29.3	81	5.2	14.8	2.95704	0	1.09	108	0.489	5.47	3.9	262	75	105	0	7	21.7365	0.192786	73	-0.11066	124.667	0.356135	78.6667	1.11266	1
18.7109	110	70	0	28	0	40.57	4.12	1.14434			19.447	197	0	18	19	19	172	47	121		95	0	10.9	73	5.2	12.3	2.21482	0	1.91	81	0.482	5.72	5.4	307	75	120	1	9	25.7697	0.902176	87	1.12055	129.333	0.0739269	66.6667	-0.992891	1
22.3214	110	60	1	34	0	38.57	3.17	-0.283613	3	0	16.4052	177	0	24	21	20	123	58	56	65	80	0	11.4	67	5.3	13.4	2.21457	0.26	1.69	69	0.467	5.29	5.3	301	75	45	1	10	18.8167	-0.97189	80	0.656056	131	0.806155	63	-1.02402	1
23.7387	100	70	0	31	0	40.14	3	-1.11223	1	0	16.0602	182	0	8	17	12	177	67	93	110	113	0	9.3	63	4.8	8	1.2432	0.29	1.38	25	0.438	5.05	9.8	304	75	16	1	11	21.4278	0.0186917	69	0.033653	120	0.718451	79.3333	1.4291	0
20.0288	100	60	1	32	0	41.14	3.32	-0.563206	6	1	18.193	216	0	22	17	13	139	46	76	93	123	45.5		78	5.3	9.6	1.84704	0.23	1.24	86	0.421	4.95	7.1	239	75	20	1	9	26.4626	1.14705	79	1.16956	123.667	1.03798	90.3333	2.66533	0
24.1588	116	70	1	35	0	40	3.61	0.364395	5	1	17.6126	225	0	14	18	16	175	65	101	110	81	105.1	7.5	84	4.8	15.6	3.23232	0.31	2.17	60	0.403	4.76	12.4	280	75	0	0	7	22.3027	0.153424	67	-0.440771	133.333	2.01304	82.6667	1.63255	0
20.6758	120	80	0	32	0	39.43	2.93	-0.952157	0	0	15.2882	156	0	11	20	10	134	38	83	96	84	0	9.4	59	4.8			0.21	1.99	41	0.397	4.65	6.2	273	75	17	1	12	22.8136	0.478787	73	0.627888	127.333	1.49231	69.3333	0.0807606	0
33.2549	120	72		23	0	40.29	3.385	-0.164038	0	0	16.7146	139	0	10	17	19	130	58	53	72	86	105.4	14.4	72	5.2	7.3	1.29648	1.59	2.77	81	0.384	4.41	6	180	75	60	1	9	25.7583	1.06893	76	0.915696	112.667	-0.0498796	62	-1.05603	0
25.5561	132	72	1	24	0	41.14	4.14	0.916471	4	0	16.4271	154	0																						75	120	0	7	18.875	-0.946199	76	0.183657	119	-0.35983	66	-0.641653	1
21.1454	109	68	1	34	0	39	3.09	-0.556469	0	0	15.5647	210	0	14	28	9	122	36	71	86	94	0	7.3	60	5.2	11.8	1.7464	0	1.67	28	0.385	4.34	5.5	306	70.4	60	0	8	22.9774	0.521056	68	-0.079611	111.667	-0.0999044	65.6667	-0.4057	0
22.68	130	70	0	29	0	40.14	3.39	-0.152101	24	1	18.5818	178	0	9	16	15	156	59	84	97	95	0	11.4	65	5.6	9.7	1.55523	0.06	2.88	10	0.408	5.27	7	289	70.35	9	1	6	22.6824	0.235726	62	-1.66846	136.667	2.31425	88.6667	2.3894	0
26.0384	100	100		27	0	39.43	4.42	2.41517	6	1	17.6619	185	0	14	17	9	218	65	126	153	115	21.1	8.5	68	5.1	13.8	2.31472	0	3.18	22	0.394	4.66	5.5	306	69.5	25	1	11	21.7332	-0.0326971	73	0.521787	114.333	-0.148839	62.3333	-1.30188	0
24.2215	140	75	0	40	0	38	3.27	0.243177	7	1	16.5695	166	0	12	20	16	131	65	61	66	39	0	9.4	68	5.4	7.8	1.30832	0.07	2.66	50	0.441	4.97	5	413	69.2	45	1	8	21.0987	-0.15276	79	1.20621	155	3.91917	89	2.58951	0
21.2585	120	60	0	30	0	38.86	2.59	-1.38106	4	0	18.8857	153	0	18	28	13	194	85	108	109	56	28.8	9.3	73	5.1	13.9	2.50293	0	2.56	26	0.437	5.09	3.4	228	69.2	60	1	9	19.1327	-1.18612	62	-1.66846	124.333	0.978886	77.6667	0.71068	0
21.8851	125	91	0	29	0	31	1.33	-0.665071			17.0541	140	0	12	21	13	154	62	87	92	45	233.7	8.8	73	5	5.7	1.02638	0.08	1.99	20	0.454	4.86	4.7	328	68.9	85	2	10	17.0512	-2.22546	62	-1.53637	119	0.542421	78.3333	1.11099	0
24.0234	95	50	0	29	0	40	3.82	0.842446	4	0	17.6783	171	0	24	20	68	142	58	71	84	94	0	13	68	5.4	15.7	2.63341	0.51	2.49	41	0.417	4.77	10	364	68.9	60	1	8	22.9005	0.333765	94	2.12015	112.333	-0.18764	69.3333	-0.156582	0
22.1453	133	88	0	25	0	37.14	3.135	0.402636	9	1	17.4127	211	0	13	17	13	126	47	71	79	65	0	13.9	72	5.3	25.1	4.45776	0.38	2	16	0.395	4.39	8.2	379	68.9	20	1	11	29.2446	1.60893	80	1.27128	138.667	2.58911	78	1.07546	0
25.9095	106	66	1	24	0	39.71	3.64	0.734391	18	1	16.8378	289	1	28	24	23	176	60	98	116	100	0	6.8	86	5	29.5	6.25793	0.11	0.93	21	0.385	4.32	6	331	68.9	80	1	10	26.6658	1.21785	83	1.51608	144	2.95918	89.3333	2.59288	0
19.4771	130	60	1	21	0	40.2	2.72	-1.84203			17.4155	184	0	12	18	10	128	56	64	72	40	103.5	8	70	5.1	8.9	1.53673	0.09	2.14	43	0.426	4.85	5	252	66.3	75	1	9	18.1787	-1.62685	57	-3.28876	124.667	1.31901	75.3333	0.836677	0
23.6652	120	70	0	39	0	38.43	3.28	0.265763	8	1	17.7714	105	0	11	23	10	266	83	169	183	100	74.7	11.5	72	5.4	9	1.5984	0	2.12	12	0.422	4.98	3.9	318	65.7	65	1	10	24.1938	0.653688	80	1.25982	141.333	2.74372	81.3333	1.39518	0
18.2868	97	59	0	32	0	40	3.41	-0.435262	3	0	17.922	217	0	15	22	17	152	30	107	122	102	126.8	10.6	74	5.3	11	2.00787	0.2	2.5	114	0.472	5.38	5.8	211	63.4	110	1	9	20.8587	-0.49923	79	0.270258	121	-0.571812	64.6667	-1.07151	1
20.5499	115	75	0	37	0	38.14	3.85	1.20652	12	1	16.5229	184	0	20	20	12	140	60	63	80	119	0	9.1	88	5.3	16.9	3.66843	0.1	3.47	77	0.459	5.23	5.5	340	63.4	45	1	10	19.2473	-0.787086	73	-0.239509	130	0.907207	68.6667	-0.216889	1
27.8852	110	70	0	37	0	38.71	3.42	0.578519	10	1	17.963	149	0	27	30	18	241	106	121	135	86	133.6	9.9	75	4.9	16.2	2.997	0.16	1.35	45	0.403	4.46	7.4	318	63.14	55	1	10	22.6644	0.23019	69	-0.110117	135.333	2.15171	78.3333	0.939312	0
24.093	120	80	0	37	0	40.43	3.245	-0.502048	26	1	14.3381	178	0	12	21	11	133	65	67	68	44	0	6.7	74	5.5	10.6	1.93485	0	2.04	13	0.384	4.65	6.9	304	63.1	55	0	10	17.888	-1.04418	63	-0.856522	115	0.349821	72.3333	0.727628	0
22.6562	90	60	0	38	0	40	3.29	-0.392595	6	1	16.5284	227	0	11	14	9	126	46	73	80	55	0	12.5	78	5.2	7.5	1.443	0	1.63	56	0.4	4.51	5.9	235	62.8	50	1	7	19.9602	-0.583673	67	-0.354903	119.333	0.797286	75.6667	0.975799	0
24.5536	110	70	0	25	0	35	1.92	-1.36933	1.5	0	18.7543	174	0	16	22	12	220	73	116	147	216	0	8.6	66	5.3	8.3	1.35124	0.25	3.53	43	0.434	5.05	7.3	294	62.5	30	1	10	19.7822	-0.865224	63	-1.39557	142	2.72684	92	2.61966	0
20.7967	110	60	0	26	0	41	3.09	-1.1144	8	1	15.9179	131	0	11	18	13	154	67	80	87	90	0	8.4	55	5.3	7.7	1.04463	0	2.78	50	0.415	4.68	6.5	292	62.5	30	0	13	19.3124	-0.771856	67	-0.306363	111.667	-0.286223	72	0.355767	0
27.6125	130	85	0	25	0	41.29	2.85	-1.7085	12	1	15.8768	216	0	14	17	18	140	42	73	98	183	0	11.1	61	5.5	26.5	3.98737	0.16	2.65	35	0.409	4.78	12.1	270	62.5	20	0	12	23.5813	0.624469	71	0.332477	120.667	0.873481	75.6667	0.98604	0
28.3874	110	60	0	34	0	38.71	3.01	-0.356381	9	1	15.039	201	0	10	15	11	150	63	81	87	56	20	9.8	57	5.1	9	1.2654	0	2.65	22	0.397	4.43	4	249	62.5	90	1	11	18.292	-1.00059	57	-2.6311	110.333	-0.238809	69	0.138752	0
22.1453	140	80	1	20	0	39.86	3.72	0.914193	8	1	16.3833	196	0	16	19	20	161	39	103	122	141	167.2	8.5	75	5.4	17.8	3.293	0.41	3.31	83	0.383	4.45	7	253	62.5	60	0	12	24.3037	0.759765	79	1.20621	135	2.19388	79.6667	1.38079	0
19.303	116	83	0	21	0	39.57	3.61	0.666481	6	1	17.2841	140	0	19	23	15	154	56	88	98	56	0	12.2	63	5.2	7.6	1.18104	0.18	1.72	21	0.428	5.24	4.2	294	61.2	55	1	10	20.7761	-0.381306	71	0.241619	134.667	2.21838	75.3333	0.72685	0
20.5499	110	76	0	22	0	39.71	3.63	0.711784	5	0	16.4435	164	0	15	28	14	145	37	88	108	109	32.7	12.5	87	4.9	12.2	2.61812	0.06	1.33	41	0.424	4.49	5.3	290	59.9	120	0	9	20.1033	-0.5256	69	-0.00651099	123.667	1.15804	54.3333	-2.13969	0
21.0937	95	53		35	0	38.29	3.43	0.600617	5	1	18.7351	174	0	10	15	11	191	70	106	121	73	0	14.4	76	5.1	12.6	2.36208	0	1.59	8	0.381	4.64	3.8	309	59.6	10	1	12	20.3696	-0.602132	66	-0.685846	123.667	0.956642	73.3333	0.238233	0
20.4783	110	70	0	29	0	37.86	3.41	0.991163	8	1	17.6756	150	0	21	29	21	148	58	69	90	130	108.8	11.3	76	5.4	11.1	2.08088	0.08	3.04	63	0.411	4.73	9.6	215	57.3	80	1	9	22.8529	0.319936	71	0.241619	132.333	1.89891	73	0.28204	0
17.6309	95	65	1	30	0	39.43	3.35	0.066301	6	1	17.0732	221	0	11	15	13	146	44	88	102	72	131.2	11.5	74	5.3	12.8	2.33643	0.07	1.77	27	0.406	4.5	8.4	337	57	55	2	8	27.2752	1.32357	83	1.51608	117.667	0.496396	66.6667	-0.432727	0
27.4939	123	67		39	0	38.57	3.08	-0.489409			15.2471	193	0	10	21	17	163	40	107	123	65	0	47.3	83	5.4	16.4	3.35763	0	1.93	66	0.485	5.69	4.9	335	56.7	15	1	9	19.564	-0.304649	67	-0.777351	135.333	1.62067	88.3333	2.61143	1
20.035	130	80	0	29	0	35.14	2.145	-1.0393			17.9576	248	1	21	25	32	171	34	116	137	109	197.8	12.2	77	4.9	10.4	1.97531	0	2.92	156	0.477	5.57	5.4	227	56.7	80	0	11	24.6572	0.648168	87	1.12055	149	2.26461	79.3333	1.00471	1
24.977	150	95	1	38	0	41.14	2.94	-1.48331			17.3443	189	0	16	24	13	168	32	122	136	76	80.5	9.3	84	5.2			2.96	1.23	260	0.427	4.72	7.6	370	56.7	15	1	9	19.0618	-1.14482	66	-0.642009	126.333	1.31693	81	1.44183	0
17.8359	94	53	0	31	0	39.57	3.37	0.113238	6	1	16.7502	115	0	9	18	10	157	58	93	99	89	0	7.4	80	5.2	19.7	3.88747	0	2.3	17	0.399	4.56	8.2	265	56.7	90	0	9	18.9388	-1.12482	68	-0.215059	121.667	0.76839	74.3333	0.532356	0
20.0796	100	50	0	32	0	40.86	3.6	0.341277	0	0	18.5736	199	0	20	33	14	166	77	80	89	47	84.1	9.3	77	5.6	7.7	1.46249	0	1.48	24	0.395	4.56	6.2	255	56.7	35	3	10	20.1155	-0.713015	68	-0.28914	105.667	-1.11943	67.3333	-0.60253	0
27.9155	133	71	1	30	0	38.43	3.35	0.422938	3	0	19.0965	254	1	20	24	13	187	91	93	96	30	0	10.7	80		25.8	5.0912	0.19	2.02	33					56.4	65	1	7	29.443	1.62413	97	2.23467	140.667	2.57718	82	1.24165	0
23.1405	105	60	1	26	0	41.4	3.3	-0.932137	6	1	16.5804	202	0	15	17	16	201	40	139	161	137	0	16	68	5.1	11.8	1.97925	0	6.12	140	0.497	7.44	7.5	344	56.4	40	2	8	23.088	0.475743	74	-0.0910164	135.667	1.48727	81	1.45432	1
20.889	110	60		30	0	41.2	3.7	0.313087	5	1	15.0746	115	0	18	22	15	110	52	47	58	80	0	8.5	67	5.6	21.8	3.60281	0.13	2.28	31	0.486	5.52	9.6	325	56.4	70	0	8	23.9512	0.805789	77	1.08351	118.667	0.692264	74.6667	0.951511	0
22.7688	90	60	1	31	0	37	3.05	-0.0516577			18.2094	189	0	13	16	21	175	64	96		110	0	8.8	79	5	14.4	2.80608	0.17	1.96	101	0.468	5.57	5.4	281	56.4	60	3	9	25.1852	0.772409	84.5	0.889521	153	2.26763	80	0.942144	1
20.9042	109	76	0	34	0	41.43	3.23	-1.09391	2	0	16.7228	148	0	30	30	32	163	47	103	116	98	45	30.6	58	5	10.6	1.51651	0	3.41	87	0.467	5.52	5.7	282	56.4	60	1	11	22.3399	0.273885	72	-0.396121	140.667	1.78674	65.3333	-0.681313	1
36.9204	140	80	0	40	0	39	3.7	0.541681	0	0	17.7413	197	0	18	20	24	136	52	75	84	41	88.7	7.1	74	4.9	9	1.6428	3.68	1.78	242	0.416	4.7	8.4	209	56.4	210	1	9	24.4838	0.672383	87	1.17814	133	0.77775	78.3333	0.790755	1
19.654	126	80	0	29	0	39.57	3.63	0.711784			18.5051	116	0										8.1		5.2				2.3		0.407	4.68	6.9	347	56.4	72	1	10	17.8521	-1.92922	66	-0.685846	128.667	1.39395	72	-0.0961837	0
22.9967	115	72	1	26	0	40.57	3.335	-0.283912	4	1	16.8679	236	0	17	20	9	138	45	79	93	86	0	11.4	64	5.4	9.2	1.45237	0.48	7.24	41	0.355	3.93	8.5	320	56.4	55	1	11	22.3945	0.219871	67	-0.399055	116.333	0.340991	58.6667	-1.55424	0
22.5827	110	70		29	0	37.43	2.68	-0.619081	6	0	18.6393	146	0	63	104	10	223	68	131	155	234	65.2	11.3	79	5.2	18.2	3.54657	0.29	2.35	11	0.375	4.57	7.8	297	54.9	34	1	11	19.594	-0.954799	64	-1.1419	148.667	3.36493	84.3333	1.69056	0
27.9904	118	74	1	38	0	39.6	3.14	-0.434825	5.5	1	15.7344	185	0	30	60	13	214	77	129	137	71	30.7	8.4	70	5.1	11	1.89933	0	3.36	20	0.428	4.97	6.4	269	53.8	40	1	9	27.6638	1.44937	71	0.371031	136.667	2.55255	84.6667	2.33639	0
21.0937	110	60	0	28	0	39.29	2.7	-1.53943	3	0	15.5702	179	0	18	18	16	162	86	72	76	60	20.2	10.3	68	5.4	14.7	2.46568	0	2.57	39	0.431	4.44	10.6	294	53.5	15	1	8	21.3043	0.0459188	68	-0.079611	141.667	3.01799	90.3333	3.17835	0
23.8751	120	70	0	38	0	38.29	3.52	0.798107	12	1	16.1478	162	0	15	23	15	193	72	114	121	78	0	10.3	54	5.6	12.6	1.67832	0	0.66	21	0.445	5.12	13	349	53.2	65	1	11	19.9594	-0.504666	63	-1.14019	109.667	-0.416979	68.6667	-0.0743777	0
23.8751	110	60	0	30	0	36.4	2.65	-0.386332	12	1	17.6674	190	0	19	39	11	115	48	64	67	41	40.7	7.3	68	5.5	10.9	1.82829	0.07	2.87	23	0.442	5.01	5.5	241	53.2	60	1	11	22.1413	0.034777	72	-0.677471	113.667	-1.15664	63	-1.21166	1
23.8899	121	74		28	0	36	2.22	-1.16202	6	1	18.6831	170	0	17	15	28	143	74	59	69	68	23.7	8	76	5.3	9.6	1.79968	0.1	1.25	12	0.381	4.56	7.4	334	53.2	5	1	10	24.999	0.844877	81	1.34503	126	1.20807	79	1.00517	0
21.0164	124	77	0	34	0	38	3.25	-0.102506	0	0	17.2649	242	0	8	16	20	148	40	93	108	126	0	9.7	72	5.2	18.6	3.30336	0.21	2.43	95	0.493	5.84	8.5	304	52.5	50	0	8	28.368	1.4364	94	1.68049	138.667	1.20632	88.6667	2.15958	1
22.3214	110	70	0	35	0	39.29	3.3	-0.0516273	10	1	18.2313	106	0	10	21	15	148	23	105	125	94	26.3	9.2	68	4.9	6.6	1.10704	0.26	0.91	14	0.441	4.96	4.2	216	51.28	40	1	11	21.2852	-0.236293	77	0.972413	131.333	1.67124	76.3333	0.520742	0
19.3337	115	71	0	33	0	37	3.04	-0.0737513			17.4675	181	0	31	41	17	130	50	75	80	48	223.4	13.6	80	5	8.3	1.63787	0.06	3.07	41	0.425	4.83	5.6	212	50.9	160	4	11	23.748	0.489833	79	0.36371	139	1.45216	75.6667	0.550444	1
19.3772	135	69	0	35	0	39	3.07	-0.605388	0	0	17.7084	143	0	16	24	11	197	63	121	134	109	0	8.8	69	5.2	8.7	1.48074	0.08	1.12	22	0.397	4.4	9.3	455	50.6	60	2	11	19.8295	-0.777949	65	-0.857663	120.333	0.72063	69	-0.196168	0
19.0677	100	73	0	32	0	38.43	2.29	-2.16362	9	1	17.2567	201	0	29	25	38	199	54	115	145	193	135.5	11.5	70	5	13.4	2.31373	0.29	1.35	51	0.473	5.5	6.9	214	50.3	15	1	10	24.4899	0.749635	82	1.43488	131.667	1.8776	84	1.88797	0
25.0762	120	80	0	32	0	30.29	1.75	1.20904	8	1	15.488	130	0	15	19	19	140	46	85	94	58	43.2	9.5	66	5.3	17	2.7676	0.3	1.58	86	0.462	5.41	8.7	278	50.3	75	0	11	22.3182	0.345635	76	0.959688	124.667	1.31074	79.3333	1.56784	0
21.4844	100	65	0	35	0	35.14	1.45	-2.69961	0	0	18.1793	167	0	14	21	18	190	60	121	130	69	0	9.9	77	5.3	8.1	1.53846	0.17	2.15	37	0.457	5.21	5.7	262	50.3	15	0	10	21.6389	-0.107755	76	0.86469	110.333	-0.494051	69.6667	-0.20362	0
22.3863	120	70	0	34	0	39.29	3.17	-0.36228	18	1	18.3354	165	0	32	17	22	174	46	113	128	62	0	13.6	78	5	20.4	3.92496	0	1.47	27	0.43	4.91	6	283	50.3	144	2	13	24.1572	0.64451	80	1.25982	139	2.38358	82	1.20812	0
20.7967	110	60	1	43	0	39	2.75	-1.4098	12	1	18.9459	100	0	16	21	15	174	63	97	111	51	0	9.2	74	5.4	14.7	2.68324	0.53	1.49	32	0.406	4.55	6.7	339	50.3	100	0	8	25.9421	1.04568	69	-0.110117	125.667	1.12678	66	-0.802242	0
31.6406	120	70	0	29	0	39.57	3.82	1.13638	10	1	17.7331	240	0	21	26	12	169	68	93	101	70	0	10.7	77	5.8	10.2	1.93732	0	2.24	33	0.401	4.56	5.6	333	50.3	60	0	8	24.6355	0.783672	73	0.521787	131	1.8605	71.6667	0.2018	0
20.2812	132	70	0	33	0	39.4	3.4	-0.133521	0.75	0	16.898	181	0	18	24	16	167	74	86		69	193.7	12.7	89	5.3	16.1	3.53449	0.07	1	69	0.483	5.29	5.6	438	50	180	2	10	26.3118	1.12544	88	1.31455	124.333	0.207027	73.3333	0.300608	1
18.9619	125	70	0	33	1	38.86	2.83	-1.07319			17.024	201	0	13	28	15	143	51	82	92	54	0	17.1	77	5	9.2	1.74739	0.21	2.79	135	0.47	5.38	7.2	268	50	35	1	8	20.181	-0.533212	73	-0.368441	134.333	1.23689	68.6667	-0.263675	1
22.5827	132	86	0	26	0	40.3	2.99	-1.13767	1	0	16.2574	136	0	15	19	14	177	73	88	104	148	0	11.7	79	5	25.2	4.91064	0.48	2	49	0.438	4.71	5.8	426	50	130	0	10	19.481	-0.787371	65	-0.75335	142.667	2.95694	92	3.18213	0
33.4554	150	80	0	23	0	38.29	3.93	1.66811	3	0	15.321	298	1	9	16	11	155	49	98	106	49	188.5	12.4	89	5.3	16.3	3.57839	0	1.47	96	0.43	5.05	6.6	438	50	40	1	10	27.0975	1.36042	82	1.47437	138.333	2.54685	74.3333	0.781618	0
32.5327	152	76	1	31	0	39	3.45	0.299674	6	1	19.4196	210	0	13	14	10	128	53	68	75	70	0	9.5	80	5.1	14.5	2.86133	0	1.57	35	0.411	4.56	4.9	337	50	130	1	7	23.7326	0.534919	71	0.214194	136.667	2.17772	86	1.7772	0
18.7813	110	70	0	32	0		3.17		55.5	1	16.4517	165	0	18	26	19	161	68	78		78	89.2	8.9	92	5.4	10.8	2.45088	0	3.11	26	0.41	4.71	5.8	224	50	30	0	9	17.8915	-1.40884	66.5	-1.43055	134.333	1.50503	71	0.185136	1
23.3844	140	70	0	26	0	39	3.18	-0.338171			15.8877	159	0	13	23	12	168	91	64	77	111	0	9.9	66	5.3	10.8	1.75824	0	3.26	14	0.397	4.6	6.4	314	50	140	0	10	17.8137	-1.49977	61	-1.65332	129	1.62378	79	1.37333	0
20.9042	110	60	0	36	0	40.86	2.85	-1.49859	1	0	17.911	168	0	15	24	13	170	66	99	104	63	0	8.8	70	4.6	25.3	4.36847	0.07	2.47	28	0.394	4.42	5.9	253	50	40	2	12	22.3732	0.139128	73	0.499088	115.333	0.0689543	65	-0.852859	0
22.7732	130	80	1	26	0	41.71	3.42	-0.328642	0	0	18.245	186	0	9	19	24	185	71	107	114	88	0	10.5	73	5	10.7	1.92671	0.07	3.74	50	0.386	4.22	6.6	209	50	30	1	9	21.9671	0.00579192	69	-0.110117	137.667	2.36977	91.3333	2.66437	0
24.1447	120	60	0	36	0	40	3.22	-0.563195	0	0	17.7029	156	0	16	19	8	122	70	50	52	41	0	64.2	81	5.4	5.5	1.0989	0	1.66	109	0.382	4.43	4.4	292	50	60	3	9	23.942	0.615761	71.5	0.315035	112.333	-0.275573	73.6667	0.340809	0
20.5882	95	60	0	24	0	39.43	3.38	0.136657	4	0	19.1239	115	0	17	19	19	234	63	150	171	112	0	16.9	78	5.2	10.2	1.96248	0.13	1.48	20	0.434	5.03	5	257	47.4	5	1	11	23.084	0.355169	72	0.361188	125	1.01853	77.3333	0.592387	0
20.0773	132	73	0	28	0	40.2	3.07	-0.935343	12	1	18.0835	160	0	14	20	23	193	56	115	137	144	0	28.4	75	5	9.7	1.7945	0.11	2.4	51	0.456	5.27	6.2	356	47.1	45	1	11	19.6195	-0.942514	65.5	-0.793897	137.333	2.42558	84.6667	1.91587	0
17.6309	100	65	0	23	0	39.29	3.78	1.04784			17.4155	196	0	10	21	14	151	61	87	90	41	0	14.5	74	4.9	7.7	1.40551	0.06	2.01	28	0.398	4.42	6.5	213	47.1	120	4	11	17.5049	-2.04566	59	-2.5365	115	0.215922	80	1.44175	0
27.2544	100	65	1	30	0	39.86	2.96	-0.877197	7	1	15.7618	158	0	12	19	20	162	54	97	108	78	141.8	10.8	65	5.3	21.4	3.43113	0.4	1.99	45	0.373	4.42	8.5	267	44.8	30	1	10	21.2179	-0.0498624	68	-0.130789	124	1.38481	69.3333	0.183547	0
21.048	115	80	0	27	0	40.71	4.03	1.3071	13	1	17.2211	183	0	11	17	13	118	62	42	56	80	0	10.3	72	4.9	13.1	2.32656	0.1	1.29	23	0.435	4.68	6.9	257	44.35	50	0	10	23.2254	0.457584	74	0.669258	122.333	0.929215	75.6667	0.746881	0
21.6049	140	80	0	30	0	37.14	3.03	-0.095869	6	1	17.9493	228	0	12	19	8	149	64	81	85	59	0	16.3	93		10	2.294	0.06	1.36	75					44.2	20	0	12	20.2015	-0.756789	82	0.628923	142	1.07739	83.6667	1.25759	1
26.5625	105	65	0	38	0	41	4	0.978141	5.5	1	17.5797	206	0	6	22	10	157	63	82	94	93	74.5	10.2	85	5.3	7.8	1.6354	0.15	3.18	21	0.417	5.17	8.1	373	44.2	35	1	9	19.2239	-1.0636	66	-0.642009	116.333	0.313267	78.6667	1.18688	0
32.2037	124	85	0	43	0	38	3.23	0.152492	10	1	17.3498	133	0	19	17	10	127	71	53	56	43	24.4	7.7	87	5.3	13.7	2.94002	0.08	1.21	12	0.386	4.47	5.7	269	44.2	55	1	7	24.1445	0.666328	76	0.881716	121.333	0.717426	79.6667	1.18208	0
23.6397	120	70	0	28	0	40	3.07	-0.935343	4	1	17.9877	264	0	22	33	12	192	37	121	155	239	0	13.7	92	5.5	21.9	4.96984	0.28	5.08	19	0.403	4.53	6.4	303	44.05	100	1	10	25.3422	0.920651	89	1.88089	128.333	1.40183	78	0.819345	0
21.4533	100	60		29	0	39.57	3.48	0.369057	11	1	18.6174	145	0	13	18	15	146	73	56	73	95	29	8.4	62	5	9.3	1.42228	0.22	2.6	57	0.395	4.37	6.8	305	43.9	67	1	10	22.9027	0.302044	75	0.750248	125	1.06445	70.6667	-0.190032	0
25.5937	110	70	0	36	0	35.86	2.69	0.463348	10	1	17.1472	178	0	8	13	16	161	53	95	108	87	0	12.1	62	5.1	14.6	2.23283	0	2.81	17	0.44	5.02	9.3	315	43.9	40	2	11	19.8047	-0.721377	63	-1.27558	123.667	1.15284	70	0.0359565	0
21.1073	110	70	1	21	0	31.86	2.03	1.33794	0	0	18.1684	197	0	22	28	15	154	54	88	100	52	0	11.6	75	5.2	13.1	2.4235	0.15	1.78	65	0.438	5.37	4.9	314	43.9	40	1	8	25.5198	0.958629	87	1.76769	145.333	3.02005	84	1.58509	0
25.2174	110	60	0	33	0	38.57	2.67	-1.17996	11	1	19.4962	199	0	13	16	30	173	49	110	124	82	0	20.9	65	5.2	13.1	2.10037	0.09	3.3	14	0.413	4.89	7.4	270	43.9	30	2	11	18.7164	-1.41034	62	-1.66846	119.667	0.434244	76	0.54797	0
26.2346	110	70	1	22	0	39.86	3.94	1.39938	2	0	17.6044	265	0	15	27	9	177	59	94	118	160	0	9.6	81	5.5	15.1	3.01698	0.18	3.37	65	0.371	4.23	6	384	43.9	20	1	10	27.2925	1.31103	93	2.0777	136.333	2.13749	84	1.61317	0
17.7086	125	80	0	29	0	38.29	2.7	-1.10531	24	1	16.8487	153	0	11	15	18	154	58	86	96	53	0	12.7	78	5	20.9	4.02116	0.08	2.14	52	0.437	4.89	5.3	276	41.3	25	0	9	17.3743	-2.01153	64.5	-0.917859	123.333	0.983944	69.6667	-0.100147	0
21.9671	125	75	0	32	0	40.29	3.98	1.19762	3	0	16.9008	140	0	17	18	15	187	41	129	146	95	0	13.8	67		11.5	1.90057	0.3	1.51	19					41	40	2	11	18.0877	-1.57878	64	-1.03289	141	2.7421	92.6667	3.10772	0
21.2803	132	73		24	0	39.29	3.81	1.11429	24	1	18.7844	140	0	16	20	16	145	66	71	79	50	0	11.2	71	5.7	18.1	3.16991	0	3.79	22	0.435	5.01	6.4	366	41	15	1	9	22.984	0.326019	75	0.750248	121.333	0.672597	74.3333	0.297927	0
23.1345	108	76		27	0	40.29	2.98	-1.16315			16.2738	157	0	32	31	26	195	53	126	142	67	0	5.8	65	5.4	3.1	0.497033	0.34	1.9	57	0.375	3.99	4.5	213	41	65	3	10	17.3722	-1.88595	60.5	-1.88319	103.667	-0.969356	66.6667	-0.244011	0
22.0408	110	69		24	0	37.71	3.085	0.293428			16.7036	143	0	14	25	11	131	50	73	81	61	0	9.5	78	5.4	8.2	1.57768	0	1.69	36	0.418	4.61	4.3	263	40.7	35	0	7	18.642	-1.18131	69	-0.00651099	101.333	-1.69828	62.3333	-1.18601	0
24.719	123	67	1	23	0	40.71	3.61	0.364395	9	1	19.4278	170	0	19	17	25	153	73	70	80	69	89.5	12.4	66	5	10	1.628	0	2.51	22	0.415	4.57	4.8	236	40.7	70	3	8	18.2278	-1.6942	65	-0.905808	121	0.56896	77	0.497869	0
22.2819	139	78	0	33	0	41.71	3.33	-0.863209			17.9877	239	0	28	25	26	154	50	85	104	182	0	10.8	76	5.1	21.3	3.99304	0	2.06	162	0.471	5.38	5.6	245	39.1	52	0	10	24.1551	0.523373	90	1.36444	133.667	0.571733	79	0.742546	1
22.9714	110	60	1	33	1	38.57	2.4	-1.87119	3	0	18.9322	150	0												5.2						0.385	4.16	5	213	38.14	29	2	10	21.6025	-0.120684	66	-0.685846	113	-0.226585	79	1.02969	0
20.3114	100	60		30	0	39.14	4.3	1.82432	12	0	15.7235	124	0	18	38	12	130	44	70	86	84	0	9.1	61	5.2	12	1.8056	0.11	3.53	40	0.489	5.53	4.6	234	38.1	60	0	12	18.5568	-0.818382	67	-0.954646	121	0.445596	67.6667	-0.1699	1
27.5802	120	75	0	36	0	36.29	2.78	0.140435	4.5	1	16.627	181	0	16	16	21	129	59	63	70	43	0	11.3	75	5	14.6	2.701	0.1	2.95	64	0.45	4.86	7.4	480	37.8	55	1	10	20.4853	-0.376254	64	-0.974108	135.667	2.40776	85.3333	2.28408	0
19.9594	118	78	0	30	0	33	2.18	0.191012	1.5	0	16.2656	197	0												5.4						0.446	5.27	6	201	37.8	40	2	13	22.8931	0.424818	94	1.75783	144.333	2.02533	66.6667	-0.479758	1
21.1073	120	80	1	28	0	40.29	2.78	-1.68249			17.744	143	0	15	19	14	163	62	91	101	92	0	12.6	68	4.7	14.2	2.38181	0	2.76	53	0.413	4.33	5.8	233	37.8	74	0	12	19.6571	-0.924448	63	-1.39557	104.667	-1.24903	56	-2.11446	0
18.5078	115	85	0	29	0	39.57	2.83	-1.2047	0	0	17.1882	196	0	13	22	12	166	56	99	110	57	0	9.4	77	5.4	13	2.46913	0	2.06	21	0.413	4.52	6.4	353	37.8	90	0	9	15.9619	-3.04449	61	-1.81694	111.333	-0.209939	80.3333	1.49877	0
19.721	100	70		30	0	40.86	3.32	-0.320055	5	0	18.2286	263	1	33	22	36	157	36	101	121	96	0	9.4	81	5.5	26	5.1948	0.56	1.49	50	0.394	4.61	4.8	301	37.8	65	1	12	27.5592	1.34142	90	1.93323	127.667	1.33032	79.6667	1.01212	0
23.067	140	80	0	28	0	38.57	3.03	-0.309386	7	1	19.5483	214	0	10	17	14	194	70	102	124	159	0	13.5	72	5.1	14	2.4864	0.22	4.05	13	0.394	4.93	4.9	310	37.8	20	0	9	20.9579	-0.361353	68	-0.28914	139.667	2.44237	92.3333	2.50611	0
27.7344	125	60	0	29	0	38.57	2.81	-0.834982	13	1	17.7029	179	0	13	20	19	106	30	64	76	66	38.8	8.5	72	5	15.1	2.68176	0.25	1.63	109	0.386	4.43	5.1	285	37.8	5	0	9	23.6667	0.544906	78	1.08789	123	0.943275	71.6667	0.100582	0
22.7732	100	50	0	27	0	37.86	2.71	-0.549662	12	1	19.0418	183	0	15	18	14	139	80	56	59	58	74.9	12.9	75	5	10.9	2.0165	0	3.31	7	0.382	4.84	5.2	233	37.8	39	0	10	20.1381	-0.702953	65	-0.905808	125.333	1.09327	74.3333	0.321909	0
24.0184	114	63	0	24	0	39.57	3.18	-0.338171	12	1	16.1506	152	0	24	22	18	158	51	96	107	104	26.4	27	71	5	15.8	2.76711	0	2.21	53	0.466	5.08	9.7	295	37.5	150	3	8	19.5312	-0.678644	63	-1.14019	113.667	0.152455	75.6667	1.00232	0
25.1559	115	70		29	0	40.29	3.175	-0.673881			18.2478	211	0	16	18	15	169	57	93	112	83	0	8.6	74	5.2	13.3	2.42769	1.78	3.25	101	0.451	5.2	6.7	300	37.5	100	3	13	19.3502	-1.07489	68	-0.28914	134.667	1.99918	86.3333	1.84906	0
17.9151	100	70	0	30	0	39.71	3.94	1.39938	10	1	16.1369	144	0	14	13	11	140	82	51	58	47	0	9.2	76	5.2	12.5	2.34333	0.07	2.51	40	0.427	4.87	4.2	237	37.5	45	1	12	19.7326	-0.595494	68	-0.130789	126.667	1.38862	66.6667	-0.413712	0
19.7055	90	45	0	28	0	28.4	3.06	8.7587	16	1	16.2272	126	0	12	18	19	193	61	113	132	114	254.9	9.7		5.2			0.21	2.65	89	0.424	4.69	9.8	323	37.5	0	1	9	18.1434	-1.32489	68	-0.130789	110	-0.399617	66	-0.477688	0
29.7211	159	98	0	39	0	37	2.38	-1.33142	6	1	17.3881	221	0	19	22	16	179	38	117	141	147	31	7.8	84	5.5	11.5	2.3828	0.24	2	17	0.418	5.01	8.9	339	37.5	150	0	9	22.0181	0.0622716	72	0.386144	123.667	1.09134	73	0.384714	0
20.3816	110	60	0	33	0	39.14	3.64	0.734391	8	1	16.0027	165	0	11	18	12	126	65	50	61	43	0	13.7	77	5.3	11.1	2.10826	0	3.09	27	0.414	4.64	5.7	245	37.5	55	1	10	20.2449	-0.394398	65	-0.694744	103.667	-1.29889	67	-0.391443	0
26.0185	120	80	0	30	0	40	4.185	1.64208	0	0	17.2621	170	0	8	15	12	174	39	121	135	102	114.1	8.5	77	5.3	16	3.03893	0.13	1.94	35	0.41	4.6	5.9	357	37.5	30	0	11	23.9347	0.613912	75	0.768999	118.667	0.41856	67	-0.558039	0
25.9107	120	70	0	28	0	40.86	3.05	-0.985666	8	1	17.1526	234	0	10	11	10	104	68	24	36	58	0	11	62	4.5	18.9	2.89044	0	1.22	18	0.409	4.63	8	358	37.5	60	1	10	24.0333	0.665583	73	0.544178	133.333	1.9882	81.3333	1.47212	0
21.7796	133	77	0	30	0	40.43	3.705	0.582389	4	1	18.4038	223	0	12	21	10	160	70	81	90	56	68.1	10.2	64	4.8	3.9	0.61568	0	1.24	32	0.396	4.58	3.7	250	37.5	70	1	9	21.7876	-0.0556672	66	-0.685846	115	0.00865616	71	-0.0829104	0
19.808	115	60	0	27	0	39.9	3.33	0.0192308	5	1	18.6174	148	0	12	12	12	189	77	98	112	95	223.3	7.9	71	5.2	10.6	1.85641	0.16	2.9	17	0.393	4.53	5.7	310	37.5	140	2	9	18.8434	-1.34028	54	-4.80936	124	0.950838	77	0.634768	0
19.257	100	60	0	24	0	40.14	3.08	-0.910244	1	0	17.744	149	0	13	13	8	221	56	145	165	140	0	12.2	84	5.4	11.9	2.46568	0.29	0.53	72	0.37	4.25	8.7	223	37.5	190	1	9	22.7112	0.278221	77	0.98786	114	-0.0607974	72.6667	0.225647	0
23.4236	88	55		25	0	39	2.91	-1.00233	3.5	0	18.4586	191	0	12	20	10	135	69	63	66	26	0	6.4	82	4.9	6.2	1.25405	0	1.61	20	0.356	4.27	4.1	306	37.5	20	0	10	19.7574	-0.876886	63	-1.39557	113.333	-0.127247	78.6667	1.0495	0
24.539	145	93	0	36	0	39.86	3.605	0.655137	12	1	19.0527	199	0	13	22	12	141	62	70	79	71	23.7	8.9	77	5.3	5	0.949667	0	2.24	43	0.398	4.59	5.8	366	35.2	70	1	5	21.875	-0.0255404	66	-0.685846	125.667	1.12997	80.3333	1.12516	0
24.4473	130	90	0	36	0	32	1.37	-1.09955	13	1	19.2416	117	0	12	18	12	159	78	73	81	46	0	11.1	104	5.5	16.5	4.2328	0	2.23	21	0.435	5.25	6.8	311	34.9	45	1	9	19.8694	-0.82465	67	-0.480688	137	2.2108	83.6667	1.39504	0
20.3114	125	80	1	32	0	38.86	2.32	-2.0832	0	0	17.6674	165	0	18	27	10	177	52	119	125	66	97.9	8.3	74	5.7	7.3	1.33249	0	1.61	43	0.403	4.44	8.9	397	34.9	70	1	10	23.0934	0.388936	73	0.521787	122.667	1.02792	73.3333	0.466448	0
21.3382	136	65	0	29	0	39.71	3.03	-0.703683	1	0	16.9938	206	0	22	20	18	160	66	85	94	80	0	11.1	69	5	13.8	2.34876	0	2.59	100	0.438	4.72	5	340	34.6	45	0	10	22.8057	0.340739	67	-0.399055	153.667	4.06881	88.3333	2.70235	0
33.3465	110	70	0	34	0	40.7	3.53	0.178511	4	0	16	198	0	17	17	12	153	53	92	100	59	0	9.4	68	5.5	9.2	1.54315	0	3.68	32	0.422	4.73	6.7	339	34.6	44	1	10	21.5198	0.0481363	71.5	0.401467	137.333	2.54212	75.3333	0.904704	0
26.9896	134	71	0	28	0	40.14	3.09	-0.885188	36	1	16.1506	178	0	24	29	15	211	82	120	129	66	208.6	14.1	71	5.5	8.1	1.41858	0	1.48	67	0.391	4.38	5.6	206	34.6	60	0	11	26.3671	1.20823	86.5	1.75695	114	0.00716986	71	0.201056	0
20.5499	112	69	0	37	0	36.43	2.56	-0.354646	13	1	16.0329	230	0	12	17	18	133	52	64	81	76	44	9.5	67	5.3	11.1	1.83446	0.59	0.91	52	0.387	4.33	7.6	311	33	35	1	13	24.9724	0.939095	76	0.935969	121.667	0.960968	67.6667	-0.19556	0
22.8564	128	54		24	0	38.86	3.37	0.46755	7	1	15.1211	218	0	16	23	12	186	55	118	131	59	280.7	22.2	85	5.2	14.7	3.0821	0	2.54	102	0.416	4.87	6	353	32	90	3	9	20.9368	0.00850569	62	-1.19563	133.333	2.08317	78	1.34609	0
27.2817	120	80	0	36	0	35.29	2.66	0.397894	7	1	16.7885	161	0	18	19	18	143	48	85	95	93	0	9.6	92	5.1	14.6	3.31323	0	3.04	66	0.416	4.74	5.9	228	31.85	18	1	12	20.0062	-0.634901	62	-1.53637	128.667	1.55619	79	1.22684	0
25.0138	130	70	1	28	0	40.71	3.4	-0.128255	3	0	16.7912	145	0	18	19	14	131	52	63	79	83	72.4	8.8	97	5.9	12.7	3.03869	0.53	1.74	61	0.437	5.12	6	154	31.55	45	2	9	20.3074	-0.510337	65	-0.806796	127	1.41334	70.3333	0.0350247	0
28.9684	120	70	0	36	0	39.7	3.95	1.42113			19.206	177	0	16	23	14	154	63	91	91	34	0	10.3	85		8	1.67733	0	1.81	29					31.4	520	2	10	20.1088	-0.716001	66	-0.685846	114.667	-0.118434	71	-0.245257	0
18.8268	130	80	0	37	0	41.71	3.36	-0.469025	8	1	17.2786	122	0	17	18	13	179	61	105	118	69	238.8	8	78	5	11.6	2.23184	0.08	3	27	0.449	5.09	5.8	218	31.4	30	1	9	19.0948	-1.12811	68	-0.252791	129.667	1.5436	79	1.05453	0
29.481	155	95	0	29	0	39.7	3.6	0.643785	12	1	17.1882	249	0	16	22	15	173	52	111	121	64	150.6	11.6	74	5.2	11.3	2.06263	0.17	0.75	141	0.433	5.13	6	316	31.4	30	1	7	27.9752	1.43664	98	2.26803	120.667	0.715141	74.6667	0.577839	0
19.4674	120	70	1	38	0	38.4	3.33	0.378196	3	0	17.2457	183	0	11	16	13	139	48	81	91	78	35.1	12.4	69	5.2	14.3	2.43386	0.5	3.13	10	0.422	4.83	6.7	382	31.4	40	1	10	21.2878	-0.188975	75	0.768999	122.667	0.92643	71.6667	0.152456	0
22.53	127	60	0	42	0	35.7	2.42	-0.141235	11	1	19.1814	192	0	18	25	26	139	46	74	93	100	21.8	13.2	67	5.1	17	2.80953	0	1.34	43	0.419	4.8	5	311	31.4	70	3	12	21.1765	-0.277175	68	-0.28914	166	4.73416	81.6667	1.15833	0
20.1771	110	80	0	24	0	41.4	3.72	0.358121	6	1	18.6283	179	0		13	21	170	60	90	110	103	0	13.5	64	5.1	11.1	1.75232	0.23	1.04	25	0.388	4.64	6	243	31.4	20	1	10	19.117	-1.19429	66	-0.685846	129.667	1.54665	75.6667	0.478279	0
21.9363	100	65	0	28	0	39.86	3.81	1.11429	9	1	15.6112	201	0	11	15	9	138	66	59	72	92	0	7.9	77	5.5	12	2.2792	0	1.72	15	0.387	4.34	3.5	181	31.4	75	4	7	18.5911	-0.989323	64	-0.835332	118	0.469463	69.3333	0.0279004	0
21.5645	128	86	0	26	0	39.29	2.87	-1.10318	1	0	17.0787	173	0	16	22	21	134	47	66	87	135	39.6	8.7	73	5.2	8.1	1.45854	0.08	2.3	87	0.382	4.22	5.2	311	31.4	200	2	10	24.1322	0.689649	74	0.669258	125.333	1.25231	79.3333	1.27724	0
23.3556	110	70	0	31	0	40	4.1	1.45919	3	0	16.5394	153	0	11	18	8	137	63	64	74	57	0	15	80	5.6	16.8	3.3152	0	1.33		0.336	4.4	3.7	246	31.4	35	1	11	18.4897	-1.25843	69	-0.00651099	137.667	2.44181	79.3333	1.30558	0
26.117	148	80	0	25	0	41.1	3.93	0.468986			18.3847	240	0	24	34	17	141	49	79		57	0	15.7	58	5.2	9.4	1.34483	0	2.97	152	0.458	4.99	4.1	155	28.95	90	1	10	21.9478	-0.116482	79.5	0.333892	110	-1.61558	63	-1.28535	1
33.2031	130	80	0	36	0	37.57	2.81	-0.320471			15.7755	195	0	17	36	11	183	56	119	127	41	0	8.5	70	5.3	8.5	1.46767	0.12	2.74	41	0.422	4.73	6.4	262	28.35	75	0	11	23.5078	0.60637	80	1.30576	132.333	2.09064	71	0.328657	0
18.6851	125	80	0	28	0	40.57	3.13	-0.78538	5	1	19.4031	119	0	17	20	9	180	62	100	118	151	0	11.6	78	5.2	16.2	3.11688	0.07	3.3	15	0.415	5.23	6.4	257	28.35	50	1	12	19.5534	-0.97445	67	-0.480688	156	3.89602	87.6667	1.84262	0
19.8914	105	64	0	30	0	39.57	3.04	-0.978989	6	1	16.5667	210	0	11	19	12	139	47	85	92	98	0	13.3	87	5.5	16.2	3.47652	0	1.37	101	0.49	5.35	4.8	224	28.2	235	0	9	18.0861	-1.31205	74	-0.0910164	127.333	0.484847	74.6667	0.501654	1
23.1772	134	90	0	35	0	38	2.905	-0.605644	6	1	15.2991	103	0	14	23	12	145	46	82	99	118	67.3	9	62	5			0	1.71	29	0.44	5.11	9.9	241	28.2	45	0	12	17.2828	-1.65606	69	0.0802397	117.333	0.509369	77	1.24838	0
21.0498	110	70	1	26	0	41.57	3.02	-1.28559	1.5	0	18.2259	100	0	16	15	19	171	61	103		81	51.9	8.6	70	5	8.5	1.46767	0	0.48	28	0.434	4.6	6.2	261	28.2	30	4	9	22.2244	0.0911517	74.5	0.690347	113.667	-0.142726	78	0.865281	0
19.9432	115	75	0	29	0	39.71	3.19	-0.314098	5.5	1	18.6502	217	0	14	24	10	155	65	84	90	63	0	10	72	5.7	8	1.4208	0	2.04	6	0.418	5.24	5.9	380	28.2	70	1	9	20.2153	-0.668944	68	-0.28914	110	-0.567461	66.3333	-0.686437	0
21.6713	105	60		39	0	39.86	3.19	-0.314098	10	1	19.3155	193	0	11	20	12	216	61	141	155	87	284	6.7	68	5.2	6.1	1.02317	0	2.52	15	0.417	4.71	7.7	237	28.2	70	3	8	21.2119	-0.263775	72	0.361188	100	-1.90989	62.3333	-1.33459	0
31.3027	140	90	1	34	0	27.4	3	10.6013	0	0	16.2409	142	0	35	25	21	156	48	95	108	71	21	11.1	82	5.1	17.3	3.49921	0.14	2.43	59	0.415	4.6	5.3	271	28.2	200	0	9	35.6747	2.29962	106.5	2.50358	141.333	2.83488	96	3.75274	0
23.6127	139	87	0	36	0	39	3.36	0.089786	10	1	17.2594	221	0	11	17	10	174	64	103	110	81	234.3	10	77	5.3	8.2	1.55745	0	3.29	17	0.413	4.64	4.2	206	28.2	25	1	9	24.8669	0.836537	79	1.18224	130.667	1.80158	67.6667	-0.360248	0
21.7051	100	60	0	25	0	40.29	3.54	0.201865	3	0	18.2861	167	0	15	19	12	174	58	114		61	0	8.7	94	5.6	11.3	2.62009	0.72	2.51	7	0.395	4.57	3.9	280	28.2	90	3	8	21.1918	-0.271359	68	-0.28914	114.333	-0.118056	66.3333	-0.778644	0
25.717	125	70	0	27	0	36.71	2.75	0.0740644	6	1	19.5647	169	0	11	14	9	140	51	81	89	66	0	13.8	67	5	6.1	1.00813	0.07	1.91	94	0.394	4.51	4.3	209	28.2	10	2	11	22.173	0.0743618	72	0.361188	112.667	-0.374233	62.3333	-1.36433	0
18.2426	100	60	0	32	0	32.3	1.95	0.212106	6	1	18.3737	224	0	18	23	17	142	42	84		109	39.4	13.4	78	5.5			0	2.14	52	0.471	5.81	5	275	28.125	120	2	8	25.3081	0.800361	87	1.12055	126.667	-0.0471927	61.6667	-1.49291	1
21.7181	118	77	0	31	0	40.2	3.31	-0.344197	18	1	17.3224	202	0	23	36	15	144	86	55	58	55	0	7.4	69	5.3	15.9	2.70618	0	2.85	41	0.41	4.5	5.1	256	27.88	50	1	10	20.3094	-0.569797	72	0.386144	114.667	0.119502	66	-0.569363	0
30.7062	130	76	0	30	0	40.57	4.14	1.5455			18.1465	201	0	15	19	12	180	57	115	123	56	0	11.6	69	5.2	11.4	1.94028	0	1.46	73	0.459	5.25	5.5	217	25.6	60	0	6	22.663	0.229771	70	0.0573627	126.333	1.27601	84	1.73441	0
23.5102	140	90	0	35	0	39.57	3.445	0.288082	36	1	16.7858	190	0	17	23	11	147	77	62	70	52	0	7.8	75	5.2	8.7	1.6095	0	1.39	33	0.424	4.7	6	261	25.3	60	1	7	18.9782	-1.10522	65	-0.806796	133.333	1.99501	72.6667	0.317193	0
21.3039	120	60	0	27	0	34.71	2.47	0.530564	0.5	0	18.36	192	0	21	27	7	218	69	125	149	144	229.7	10.4	84	5.5	15.8	3.27376	0.31	3.46	28	0.376	4.24	6	388	25.3	45	1	10	20.7163	-0.457666	64	-1.1419	120	0.580761	71.3333	-0.0155473	0
21.1938	122	88	1	26	0	40.57	3.2	-0.612289	8	1	17.7796	188	0	19	30	10	198	69	111	129	87	0	10.3	72	5.2	9.9	1.75824	0	2.07	77	0.433	4.7	7.8	309	25.19	70	2	10	26.033	1.06384	73	0.499088	134.333	2.14998	76	0.753463	0
20.5469	100	50	1	19	0	38.29	2.915	-0.872627	11	1	18.9405	122	0	22	30	16	157	44	99	113	112	0	15.8	88	5.6	10.9	2.36603	0.11	1.08	99	0.514	6.18	9.7	259	25	60	0	6	22.687	0.11609	73	-0.640019	123.333	-0.082519	72.3333	-0.0996284	1
21.542	138	99	0	33	0	38.71	2.82	-1.09694	39	1	16.5284	180	0	11	18	18	140	64	62	76	81	22.5	7.9	77	5.2	17.1	3.24786	0	4.3	66	0.503	5.77	5.6	260	25	55	1	7	15.1819	-3.10773	75	0.0498779	132.667	0.954217	79.3333	1.11746	1
23.0518	90	55		26	0	39.3	3.36	-0.225473	3	0	18.8419	216	0	19	28	15	145	53	82		48	0	8.7	83	4.9	9.1	1.86307	0	2.48	104	0.49	5.71	5.9	206	25	50	2	11	27.017	1.15471	91.5	1.47445	126.667	0.00601537	73	-0.0814898	1
23.0344	110	70		29	0	39.4	3.41	-0.110607			16.6215	185	0	16	17	21	91	43	46		43	0	5.8	86	5.1	10.5	2.2274	0	1.28	90	0.486	5.64	6	212	25	75	0	8	21.9916	0.173715	77	0.310766	126.667	0.888273	63	-0.886808	1
20.3816	125	80	0	31	0	40.85	3.81	0.471187			19.1759	207	0	26	34	12	130	47	74		55	0	24.9	80	5			0	1.57	112	0.483	5.54	4.1	251	25	180	1	5	26.7331	1.09995	89.5	1.32608	137	0.749245	71	-0.420595	1
21.7555	112	67	0	26	0	34.57	1.73	-1.48273	18	1	17.1608	168	0	22	24	24	141	38	94		88	0	8.2	95	5.2	24.2	5.67087	0.17	4.23	205	0.471	5.43	5.2	211	25	60	0	9	26.4828	1.15768	88	1.31455	126	0.425126	85.3333	1.8739	1
21.2953	100	60	0	30	0	40.71	3.64	0.0914875			15.9233	217	0	49	25	43	198	40	141	158	100	148.6	9.4	86	4.9	21.1	4.47601	0	1.75	43	0.47	5.45	5.9	219	25	75	1	10	28.4147	1.56823	99	2.04859	132.667	0.962913	70.3333	-0.0261726	1
27.3356	135	75	1	24	1	38.57	3.23	-0.147625	0	0	17.7823	267	1	39	24	28	195	49	115	146	180	225.3	8.9	75	5.3	17.7	3.2745	0.28	1.64	34	0.464	5.45	5	330	25	20	0	9	24.3864	0.581691	88	1.20562	139.333	1.41899	78.3333	0.842535	1
20.9573	122	77	0	37	0	34	2.29	-0.103799	0	0	15.7645	222	0	20	24	9	127	41	68	86	95	88.9	7.9	72	5.4	14.7	2.61072	0	3.1	54	0.457	5.62	4.5	190	25	80	3	8	21.8573	0.22771	78	0.527918	149.667	2.49351	79.6667	1.29946	1
21.9363	110	65	0	32	1	38.29	3.16	-0.30637	2	0	16.3669	195	0	15	25	12	160	66	80	94	65	0	8.8	96	5.5	8.8	2.08384	0	1.72	25	0.454	5.24	6.5	235	25	135	0	11	19.5063	-0.681115	72	-0.396121	126.667	0.582538	64	-0.83058	1
25.6294	135	85	0	29	0	39.43	2.38	-2.39766	12	1	18.1054	211	0	13	17	16	193	52	127	141	87	49	8.7	88	5.6	26.8	5.81739	0	1.22	59	0.452	5.28	8	270	25	195	1	9	25.0692	0.860623	81	1.34503	148.667	3.38076	97.3333	3.49438	0
21.9037	125	80	0	33	0	41.14	4.03	0.683189	6	1	17.2019	187	0	15	27	17	97	47	41	50	58	0	9.2	86	4.8	9.7	2.05769	0	2.47	114	0.449	5.16	7	235	25	30	1	10	18.8028	-1.11022	71	-0.707521	125.333	0.234878	71	-0.0572611	1
24.2388	120	78	0	33	0	40.6	2.875	-1.43348	0	0	16.3149	233	0	13	20	9	143	52	84	91	40	0	14.4	68	5.2	13.6	2.28117	0	2.25	66	0.446	5.06	6.1	231	25	60	3	8	23.3916	0.536756	75	0.806932	120	0.678105	63.6667	-0.856842	0
22.0386	110	70	0	35	0	39.43	3.23	-0.218164	6	1	15.6687	223	0	15	18	20	193	95	88	98	66	0	8.7	74	5.4	30.8	5.62203	0	1.95	40	0.445	4.75	6.1	361	25	20	1	11	20.661	-0.165716	68	-0.079611	124	0.986884	71	0.177788	0
19.7777	112	86	0	36	0	37.57	2.65	-0.688814	6	1	16.6708	197	0	19	17	35	182	77	103	105	63	0	10.6	69	5	19.3	3.28486	0	1.81	15	0.445	5.35	6.4	318	25	60	1	13	19.5545	-0.755152	67	-0.354903	124	1.28336	77	1.14127	0
27.6795	100	60	1	26	0	41.71	3.36	-0.469025	0	0	17.0185	282	1	24	17	18	156	47	95	109	85	0	8.3	90	5.5	32.7	7.2594	0.09	1.49	93	0.443	5.21	9.5	346	25	15	1	11	29.86	1.70272	90	1.93743	146	3.32946	88.3333	2.62527	0
20.4382	100	70	0	40	0	39.7	3.86	0.892044			18.1574	259	1	13	19	15	146	42	94	104	82	0	11.7	84	5.4	22.7	4.70344	0	0.76	161	0.443	5.34	6.6	284	25	80	3	8	29.4674	1.57076	103	2.11856	124	-0.360381	71.3333	-0.272002	1
19.7335	129	81		25	0	34.71	2.78	1.20013	9	1	16.2272	133	0	11	29	12	254	91	159	163	76	44.9	22.7	67	5.2	5.3	0.875913	0.1	0.5	31	0.435	5.16	3.8	361	25	30	0	9	19.428	-0.722253	60	-1.93923	114.333	0.254255	74	0.774038	0
22.038	104	67	1	33	0	37.86	3.1	0.326265	0	0	16.7474	183	0	11	19	17	150	60	81	90	78	0	15.7	76	5.1	22.9	4.29299	0.25	1.7	34	0.431	4.83	8.8	268	25	60	2		21.6942	-0.0019201	76	0.897659	148.333	3.35124	88.6667	2.51916	0
21.1553	120	70	0	31	0	38.86	3.35	0.422938	9	1	17.2293	131	0	12	21	12	199	72	122	127	64	0	14.2	77	5.4	12.9	2.45014	0.12	4.22	28	0.43	4.69	6.8	295	25	30	1	8	23.7954	0.606511	74	0.669258	117.333	0.406031	71.6667	0.211454	0
19.8839	105	60	0	31	0	38.9	3.11	-0.122901	6	1	15.4825	144	0	12	21	10	168	73	76	95	123	0	10.3	80	5.4	7.5	1.48	0.07	2.3	50	0.429	4.87	6.9	280	25	25	0	12	19.801	-0.478978	71	0.371031	130.667	1.83106	79	1.45436	0
21.7993	120	70	0	32	0	40	2.74	-1.78865	9	1	19.551	216	0	30	31	8	186	76	97	110	87	0	12.1	75	5.1	16.4	3.034	0.1	1.42	20	0.426	4.99	8.3	353	25	15	3	8	21.4109	-0.189843	71	0.214194	134.667	1.96465	77.6667	0.617567	0
22.913	110	70	0	34	0	38.14	3.71	1.2071	12	1	18.4832	159	0	6	17	9	171	62	99	109	65	0	15.6	66	5.3	12.7	2.06756	0	3.63	10	0.425	5.02	6.2	350	25	25	1	11	16.821	-2.66087	66.5	-0.581494	125.667	1.07922	75.6667	0.380412	0
24.5018	125	90	0	30	0	39	3.38	0.136657	3	0	17.5852	111	0	10	14	11	154	57	87	97	53	0	12.5	70	5	17.4	3.0044	0	1.26	62	0.424	4.84	5	317	25	20	0	8	24.9135	0.847014	82	1.43488	123.667	0.997333	80	1.2339	0
20.1679	105	62	0	28	0	38.29	3.37	0.46755	1.5	0	16.1478	171	0	11	13	8	166	63	96	103	45	173.9	10.1	77	5.5	12	2.2792	0	2.8	29	0.423	4.86	7.7	287	25	15	0	10	19.2842	-0.784081	66	-0.494004	123.667	0.956962	77.6667	1.06241	0
21.8685	117	67	0	31	0	38.9	2.87	-0.689705	3	0	17.3717	230	0	17	23	11	163	58	94	105	92	23.3	8.7	68	5.4	9.3	1.55992	0	0.99	27	0.423	4.73	6.6	333	25	60	1	8	23.4236	0.48018	73	0.521787	124.333	1.15189	73.6667	0.468479	0
19.2254	120	73	0	31	0	39.4	3.64	0.734391	18	1	19.1595	201	0	17	21	19	203	61	129	142	102	69.7	6.5	70	5.1	14.1	2.4346	0.13	2.23	148	0.422	4.76	5.6	271	25	65	0	12	20.3102	-0.627653	73	0.499088	124.667	0.96989	79	0.758529	0
24.5243	110	80	0	40	0	40	3.6	0.341277			17.5852	125	0	15	17	28	150	70	73	80	61	0	7.5	62	5.4	4.1	0.627027	0.11	1.86	36	0.422	4.64	8.1	276	25	15	1	8	17.7754	-1.8717	74	0.649205	127.667	1.38275	85	1.88058	0
27.4756	115	70	1	27	0	40.29	3.48	0.0612268	2	0	16.9473	195	0	22	23	31	144	44	92	100	56	35	17.2	82	5.5	28.6	5.78483	2.84	0.81	67	0.418	4.81	10.3	305	25	30	0	9	37.826	2.42438	100	2.33292	128.333	1.61992	87.6667	2.51872	0
20.9573	115	70	0	30	0	32	1	-2.37471	5	0	16.7255	191	0	26	37	13	144	44	83	100	107	0	10.7	65	5.2	12.4	1.98813	0	3.17	47	0.417	5.1	5.2	236	25	120	1		18.6122	-1.06355	68	-1.11585	126	0.561268	62.6667	-1.02583	1
21.918	107	64	0	26	0	39.29	3.48	0.369057	0.5	0	17.1444	182	0	13	24	12	122	55	60	67	72	188.6	6.3	59	5.2	13.7	1.99381	0	1.12	53	0.403	4.33	9.6	281	25	30	1	6	18.2537	-1.48523	71	0.269345	105.667	-0.983559	64.3333	-0.82114	0
19.1473	100	60	0	35	0	40.14	3.23	-0.538707	9	1	16.3422	206	0	12	14	10	181	44	114	137	164	0	8.5	70	4.9	12.3	2.1238	0	3.29	19	0.399	4.45	5.6	403	25	75	0	11	23.9188	0.668683	70	0.151305	127.333	1.60519	72.6667	0.528175	0
20.8086	100	70	0	23	0	37.29	3.47	1.11699	12	1	15.8056	168	0	14	19	13	186	81	89	105	125	180.1	9.4	63	5	13.8	2.14452	0.22	2.02	92	0.395	4.46	8	258	25	20	1	11	22.695	0.394881	78	1.13141	124	1.03777	63.6667	-0.850906	0
26.6016	124	77		19	0	39.86	3.58	0.598303	9	1	18.0589	213	0	10	13	12	213	74	123	139	125	224.4	8.7	72	5.2	21.9	3.88944	1.28	6.45	34	0.388	4.24	7.2	307	25	90	1	13	27.2159	1.2832	70	0.0573627	140.667	2.70127	90	2.58204	0
20.5235	121	74	0	44	0	38.29	3.13	-0.0766472			17.4702	142	0	20	30	13	168	55	108	113	39	0	11.1	78	5.3	7	1.3468	0	2.65	29	0.386	4.38	6.8	212	25	30	1	10	18.3246	-1.54226	65	-0.857663	119.667	0.613339	70	-0.0829759	0
18.75	115	65	1	23	0	41.71	3.075	-1.15094			16.46	169	0	6	14	8	141	55	76	86	48	29.4	10.8	58	5.6	12.9	1.84556	1.61	1.88	18	0.335	4.92	9.2	573	25	75	1	9	17.9151	-1.56688	73	0.568733	122.667	0.934315	84	1.97826	0
23.9853	110	80	0	32	0	36.86	2.46	-0.586444	6	1	17.7112	151	0	13	23	13	173	59	105	114	61	151.9	9.1	72	5.1	14.3	2.53968	0	2.38	63	0.408	4.52	6.2	332	22.74	45	2	10	19.7799	-0.800341	65	-0.857663	131	1.80332	80	1.28455	0
24.2215	95	60	0	22	0	41.29	3.82	0.581763	24	1	18.653	276	1	14	16	17	205	78	109	127	156	32.3	8.5	66	5.3	21.4	3.48392	1.08	1.68	10	0.407	4.64	10.6	430	22.4	70	1	9	25.3287	0.917735	76	0.86469	128.333	1.40377	70.3333	-0.244547	0
33.4919	140	80	0	33	0	40.43	3.4	-0.128255	2	0	17.9795	175	0	23	29	13	111	74	30	37	44	0	8	84	5.2	11.5	2.3828	0	1.26	180	0.402	4.73	7.7	313	22.1	40	2	10	26.2712	1.11051	68	-0.28914	128	1.48153	74.6667	0.519125	0
23.03	100	60	0	30	0	41	3.66	0.222709	4	1	18.7077	152	0	9	15	11	145	77	68	68	43	20.4	8.5	82	4.9	23.1	4.67236	0	1.83	28	0.397	4.37	6	224	22.1	0	1	7	16.9005	-2.59943	56	-3.82582	111.333	-0.452457	72.3333	0.0338117	0
20.6632	118	76		32	0	39.86	3.47	0.345961	12	1	17.8946	132	0	13	18	10	152	53	75	99	147	0	10.4	82	5.4	16.4	3.31717	0	2.24	79	0.393	4.66	7.6	371	22.1	70	1	12	19.3621	-1.06894	67	-0.480688	127.667	1.40158	81.3333	1.37164	0
24.0344	120	80	0	32	0	40.2	3.29	-0.392595	0	0	19.447	155	0	8	15	8	190	59	105	131	173	0	10.9	67	5.3	13.3	2.19805	0.18	2.38	15	0.406	4.51	5.6	272	20.99	37	1	8	20.9375	-0.369348	64	-1.1419	121.333	0.616455	73.3333	0.136724	0
25.7657	120	60		28	0	40.14	4.37	1.67064	6	0	18.1081	175	0	17	25	14	140	57	70	83	75	0	11	62	5.2	12.7	1.94225	0.21	2.92	81	0.487	5.59	8.5	305	19.2	110	1	11	23.0577	0.225389	83	0.737002	156.667	2.23734	75	0.19037	1
25.5102	120	80	0	36	0	41	3.76	0.099978			19.269	251	1	30	23	22	123	41	74		52	67.4	13.3	91	4.8	9	2.0202	0	1.3	102	0.437	4.85	5	242	19.2	60	1	10	31.25	1.82061	99.5	1.954	132	0.320083	67	-0.931808	1
19.7232	120	80	1	28	0	39.7	2.58	-1.85528			16.6242	188	0	10	18	15	167	43	110	124	109	148.5	36.7	67	5.1	16.5	2.7269	0.62	1.98	56	0.393	4.34	8.8	401	19.2	30	0	8	22.8	0.378034	73	0.568733	125.667	1.40465	77.3333	1.14651	0
22.0386	120	70	0	31	0	34.29	2.51	0.618909	6	1	19.2526	221	0	27	24	32	185	51	103	134	177	161.6	9.3	69	5.1	10.1	1.71902	0.07	1.15	60	0.446	4.99	6.1	321	18.9	37	2	10	28.5776	1.50147	83	1.50167	165.667	4.7087	107	4.48361	0
21.5917	100	60	0	27	0	40.43	3.33	-0.29595	2	0	15.0034	183	0	13	16	11	119	53	56	66	73	88.1	8.1	60	5	22.7	3.3596	0.18	1.5	34	0.43	5.24	8	248	18.9	20	0	10	25.9753	1.20473	76	0.987774	123.667	0.987138	73	0.571485	0
22.9481	125	80	1	21	0	39.7	3.17	-0.36228	1.5	0	16.9418	185	0	14	30	8	194	59	124	135	109	198.8	10	73	5.1			0.21	2.42	10	0.428	4.91	7.8	246	18.9	48	3	8	21.1522	-0.18882	64	-1.03289	127.667	1.48497	78.6667	1.19015	0
17.5056	93	55	0	28	0	38.29	3.38	0.489808	0	0	17.9055	155	0	27	41	11	242	68	155	174	65	0	7.1	71	5.4	16.2	2.83716	0	4.95	21	0.419	4.67	4.8	341	18.9	68	1	12	19.1116	-1.19711	66	-0.685846	115	-0.0320927	67.3333	-0.606047	0
25.7117	120	80	1	37	0	36.71	2.71	-0.0149747	0	0	15.718	194	0	14	20	12	126	57	66	69	35	0	12.5	79	5	9.7	1.89021	0	3.26	45	0.419	4.67	4.9	344	18.9	40	3	10	19.6283	-0.546514	65	-0.626986	104.333	-0.89194	68	-0.0199343	0
17.9151	110	70	0	30	0	36.29	2.74	0.0518635	0	0	19.321	175	0	16	25	15	135	56	60	79	105	0	8.4	61	5.5	10.3	1.54981	0.37	1.2	11	0.407	4.85	7.5	318	18.9	60	1	10	21.1939	-0.270584	77	0.972413	139	2.39275	85.3333	1.58309	0
18.5568	100	60	1	26	0	40.43	3.335	-0.283912	2	0	19.6578	129	0	11	10	16	186	76	97	110	78	29		120	6.9			0.21	1.33	52	0.39	4.37	5.5	167	18.9	20	0	9	21.6615	-0.099752	62	-1.66846	118.333	0.258892	80	0.938896	0
25.1024	130	80	0	32	0	41	3.52	-0.0969759	0	0	16.6407	194	0	15	25	8	183	76	94	107	78	0	10.5	73	5.3	6	1.0804	0.24	1.76	24	0.366	4.04	5.6	419	18.9	78	1	13	19.3458	-0.847498	63	-1.21093	121.667	0.802504	77.3333	0.994146	0
18.8268	121	72	0	28	0	41	3.64	0.177362			17.4538	254	0	15	28	11	148	56	78	92	73	0	8.7	64	5	7.1	1.12085	0	1.14	15	0.441	5.14	6.7	327	18.75	85	1	12	17.5278	-2.03062	80	1.27128	120.333	0.737843	74.6667	0.617199	0
22.7244	130	70	0	26	0	37.86	3.57	1.32477	8	1	15.332	157	0	11	21	11	198	53	130	145	96	0	8.7	73	5.3	13	2.34087	0	2.65	51	0.402	4.69	5.6	317	18.75	45	1	11	18.4468	-1.0565	68	-0.079611	115	-0.0225762	66.6667	-0.410931	0
28.578	120	80	0	29	0	32.14	1.96	0.500235	2	0	19.3073	159	0	13	24	14	154	56	83	98	68	0	15.8	98	5.1	12.3	2.97332	0.12	1.98	21	0.401	4.61	3.7	248	15.945	67	1	10	25.721	1.00066	77	0.972413	126.667	1.21102	66.6667	-0.657421	0
25.5102	119	77	0	26	0	40.14	3.19	-0.636896	1.5	0	15.9151	107	0	15	20	11	149	68	68	81	105	98.5	11.5	63		14.3	2.22222	0.31	2.03	26					15.7	65	0	8	22.1222	0.232428	72	0.468342	115.333	0.295748	66.6667	-0.306111	0
20.7967	105	65	0	29	0	40	3.34	-0.271883			16.9856	185	0	29	16	26	109	53	48	56	59	25.7	11.1	71	5.4	26.3	4.60601	0	2.76	77	0.436	4.89	5	243	15.7	10	3	13	21.6829	-0.00569049	72	0.411085	128	1.38335	66.3333	-0.646027	0
22.6757	120	80	0	31	0	40.43	3.55	0.225185	30	1	14.5873	166	0	15	24	15	222	79	128	143	103	0	10.9	68	5.1	9.1	1.52637	0	2.6	28	0.432	5.12	7.9	373	15.7	30	1	10	24.9998	1.07254	74	0.818049	130.333	2.07441	70.6667	0.497513	0
22.0581	110	60	0	23	0	40.57	3.535	0.190193	4	0	18.4312	161	0	12	13	9	191	72	107	119	85	0	9.9	67	4.9	14.5	2.39637	0	1.31	12	0.427	5.24	4.5	245	15.7	50	1	8	21.0067	-0.342305	67	-0.480688	129	1.46271	77	0.632463	0
26.1066	100	60	0	34	0	41.57	3.4	-0.375319	0	0	17.5606	133	0	13	16	17	123	45	71	78	63	120.4	8.7	76	5	15.4	2.88699	0.29	1.23	140	0.424	4.57	6	206	15.7	30	0	6	24.4088	0.730381	81.5	1.39569	118	0.341629	74.6667	0.460595	0
22.5827	123	71	0	26	0	40	2.96	-1.21426	14	1	19.8905	163	0	17	24	12	145	72	69		23	75.4	9.1	66	4.9	6	0.9768	0	2.3	46	0.423	5.09	4.3	186	15.7	240	2	8	21.8166	-0.0456327	69	-0.110117	111.333	-0.572641	74.6667	0.233959	0
23.0546	110	70	0	31	0	40.57	3.4	-0.128255	9	1	16.9802	129	0	16	17	13	208	83	118	125	54	100.5	20.1	84	5.2	15.3	3.17016	0	2.74	39	0.414	4.88	5.9	319	15.7	30	1	12	20.0773	-0.604966	63	-1.27558	125.667	1.32832	79	1.28024	0
20.4152	115	80	0	37	0	37.86	2.5	-1.04237	8	1	18.486	132	0	13	20	19	198	56	122	142	124	0	12.9	76	5.1	28.2	5.28656	0.23	4.14	19	0.405	4.29	5.6	270	15.7	45	1	6	19.6493	-0.928189	67	-0.480688	144.667	3.0053	83.3333	1.5506	0
20.4382	103	71	0	33	0	40.43	3.49	0.0847531	12	1	14.5927	194	0	14	18	10	182	71	110	111	40	0	7.6	73	5.2	18.6	3.34924	0	1.75	37	0.412	4.96	4.2	235	15.625	75	1	11	19.8172	-0.267275	73	0.708067	112.333	-0.062633	64.6667	-0.489556	0
24.6097	90	60	0	38	0	39.71	3.7	0.869416	3	0	18.4997	159	0	17	20	8	188	57	118	131	76	0	7.1	73	4.9	14.3	2.57495	0.54	2.7	46	0.345	4.05	7.6	302	15.625	60	0	11	22.8541	0.287581	75	0.750248	136	2.15749	86.6667	1.91697	0
22.1453	110	60	0	40	0	41.29	3.46	-0.235635	8	1	15.6441	152	0	13	20	12	167	61	90	106	90	0	10.6	66	5.3	17.6	2.86528	0	1.7	18	0.412	4.74	5.3	360	15	60	1	8	31.2803	1.91529	100	2.33075	128.333	1.60518	78.6667	1.39089	0
27.7344	130	70	1	26	0	41.43	3.5	-0.143083	6	0	18.7269	218	0	21	20	9	214	80	119	134	169	0	11.6	68	4.6	21.3	3.57272	0.11	2.42	37	0.415	4.37	4.6	205	14.875	67	1	9	24.929	0.829005	78	1.07389	130	1.53204	74.6667	0.242716	0
22.8374	110	60	0	24	0	40.86	3.21	-0.587723	7	1	16.8597	144	0	13	16	19	148	48	78	100	123	0	7.8	71	5.1	15	2.627	0.28	0.89	33	0.405	4.67	4.8	287	14.25	21	0	11	19.594	-0.814665	66	-0.595928	128.333	1.61446	83.6667	1.95997	0
21.1553	115	75	0	28	0	41.57	2.98	-1.38417	12	1	17.8809	137	0	13	19	13	150	55	81	95	53	24.2	11.5	67	5.3	7.9	1.30561	0.11	0.55	117	0.432	5.04	5.5	282	12.8	110	1	9	21.8685	-0.0277627	67	-0.480688	117.333	0.287379	69.6667	-0.2245	0
19.4321	123	79	0	32	0	38.71	2.76	-0.957206	11	1	18.4997	122	0	27	25	18	189	84	104	105	45	0	21.1	69	5.2	9.7	1.65094	0	1.83	31	0.405	4.61	5.2	271	12.8	20	1	11	18.7263	-1.40479	65	-0.905808	142.667	2.79078	86.6667	1.92971	0
23.5539	96	70	0	31	0	41.43	3.595	0.0749423	4	1	14.3984	107	0	7	17	8	128	51	64	77	72	118.1	11.6	76	5.5	8.8	1.64971	0	1.61	18	0.404	4.53	3.5	285	12.8	30	1	8	19.5092	-0.377675	67	-0.11026	131.667	2.18817	67.6667	0.06126	0
19.9481	110	60	0	28	0	40.43	3.04	-1.01089	36	1	18.0041	188	0	13	26	15	152	74	68	78	50	99.3	14.2	87	5.2	9.8	2.10308	0	1.5	21	0.404	4.63	6	399	12.65	50	1	9	19.8352	-0.840507	65	-0.905808	126.667	1.27283	80.3333	1.19078	0
22.2949	138	93	0	28	0	38.71	3.06	-0.239176	6	1	18.3107	224	0	18	24	21	172	68	90	104	57	0	11.2	55	5.2	8.6	1.16673	0	4.34	71	0.481	5.39	4.5	255	12.5	70.5	1	10	16.8838	-2.61227	72	0.361188	110.667	-0.578441	71.3333	-0.161694	0
19.4874	114	69		24	0	38.14	3.72	0.92976			15.8522	145	0	18	18	13	147	40	98	107	77	37.2	10.2	89	5.1	10.5	2.3051	0	1.91	54	0.47	5.45	4.8	302	12.5	60	1	10	20.9621	-0.0437986	75	0.164373	128	0.711942	71.3333	0.18068	1
31.1419	147	75	0	26	1	38.57	3.73	1.24955	0	0	15.9589	147	0	22	23	15	192	77	100	115	93	30.9	7.1	74	5	24.1	4.39905	0.36	2.63	27	0.465	5.59	6.6	320	12.5	20	0	10	22.9779	0.470917	75	0.829353	143.333	3.0968	82	1.86329	0
22.231	110	70	0	25	0	37.14	2.65	-0.688814	12	1	15.8768	170	0	9	15	13	166	63	89	103	63	0	8.6	76	5.1	19	3.56187	1.95	2.93	19	0.456	5.45	11.2	336	12.5	200	4	12	22.5684	0.359985	69	0.033653	149.667	3.71365	82	1.91308	0
25.677	107	66		29	0	40.86	3.19	-0.954396	0	0	17.5907	188	0	16	17	12	131	61	61	70	61	47.4	10	81	5.7	7	1.3986	0	0.7	134	0.451	5.24	4.5	266	12.5	120	2	9	18.1594	-1.57352	72	-0.677471	110.333	-1.06864	60.6667	-1.37168	1
21.1073	80	60	0	36	0	38.43	3.37	0.166068			15.8522	242	0	26	33	17	157	53	92	104	66	0	12.4	66	5.1	8.8	1.43264	0	2.91	33	0.45	5.04	5.6	288	12.5	95	1	9	21.7994	0.21105	76	0.291675	132.333	1.34224	68	-0.177276	1
22.231	120	70	0	27	0	40.29	3.51	0.131701	12	1	17.0486	153	0	16	16	17	143	53	73	90	60	0	14.3	68	5.4	11.6	1.94571	0.3	2.76	19	0.445	5.24	5.2	213	12.5	40	1	8	24.5268	0.782722	77	1.002	148.667	3.44016	76	0.768726	0
21.0077	98	62	0	28	0	40	3.175	-0.673881	5	0	14.8337	242	0	12	22	10	138	50	76	88	84	0	8.3	64	5.3	14.7	2.32064	0	2.11	69	0.444	4.93	6.6	295	12.5	120	1	9	18.9054	-0.732086	65	-0.5494	118	0.82703	72	0.710795	0
19.9003	153	83	0	32	0	42.29	3.96	0.501051	3	0	18.1273	157	0	12	19	9	211	110	93	101	62	0	10.6	67	5.2	8.4	1.38824	0	2.85	57	0.444	5.27	5.5	213	12.5	80	2	11	21.5136	-0.152535	68	-0.28914	132	1.75677	71	-0.153718	0
19.8141	125	80	0	33	1	38.4	3.05	-0.558504	3	0	16.4819	192	0	15	28	6	138	56	74	82	62	0	8.1	88	5			0	5.88	43	0.441	5.47	3.7	244	12.5	45	2	12	21.5882	0.052369	77	0.310766	128	0.709253	73.6667	0.443286	1
26.0262	100	60	1	23	0	39.29	3.67	0.802034	4	1	17.7112	159	0	24	19	32	183	55	112	128	88	0	9.5	70	4.9	10.4	1.79573	0.07		46	0.437	4.92	5.1	305	12.5	50	1	12	24.719	0.802935	82.5	1.473	138.667	2.49868	79	1.08605	0
26.8136	120	70	0	24	0	32			0	0	18.4641	101	0	22	29	26	134	55	69	79	67	0	11	74	5.1	20.1	3.66892	0.12	1.71	27	0.434	4.83	7.8	322	12.5	15	1	10	19.2908	-1.10489	68	-0.28914	140.333	2.60878	78.3333	0.885236	0
26.4463	110	70	1	31	0	37.71	3.015	0.139332	4	1	18.8775	137	0	33	28	13	188	69	93	119	121	0	15.2	66	5.2	8.5	1.3838	0.29	1.31	61	0.426	4.59	8	361	12.5	47	1	11	23.5912	0.497029	76	0.86469	127.333	1.2984	73	0.112211	0
27.0051	105	70	1	20	0	39	3.2	-0.290061	0	0	15.8166	192	0	11	21	10	141	53	74	88	83	0	9.9	70	5.6	19.1	3.29793	0.12	3.01	12	0.425	5.37	6.1	437	12.5	44	1	9	24.4204	0.820329	74	0.716215	125.667	1.48206	80.6667	1.7725	0
29.456	125	80	0	29	0	40.43	3.415	-0.0925529	12	1	19.2005	183	0	19	18	14	148	49	85	99	98	0	11.2	66	5.3	11.1	1.80708	0	0.93	11	0.424	5	7.3	375	12.5	90	1	7	21.8742	-0.0258294	69	-0.110117	113.333	-0.246133	70.3333	-0.22989	0
25.8546	115	71	0	20	0	37.57	3.24	0.629711	0	0	17.3498	100	0	16	11	33	175	42	118	133	116	44.4	8.8	59	5.3	13.6	1.97925	0.25	4.27	10	0.422	4.67	7.7	298	12.5	60	2	8	22.699	0.274591	66	-0.642009	132.667	1.93422	66	-0.65588	0
16.7942	111	71	0	32	0	38.43	3.08	-0.192556			15.6988	185	0	13	20	13	170	89	76	81	57	219.8	9.6	68	5.1	17.2	2.88501	0	1.11	33	0.421	4.93	4	317	12.5	77	2	12	18.0197	-1.26404	63	-1.05852	109.667	-0.227476	64.3333	-0.546712	0
20.5882	135	100	0	31	0	38.14	2.515	-1.57237	6	0	15.9097	159	0	24	21	16	182	61	110	121	86	240.8	7.1	64	5.1	15.4	2.43115	0.07	2.5	52	0.42	4.6	5.6	237	12.5	45	1	12	19.6135	-0.644393	73	0.596058	120.333	0.79945	74.3333	0.763624	0
29.4107	120	80		20	0	38.71	3.7	1.18583	0	0	18.2888	100	0	20	19	17	155	56	95	99	48	0	11.5		4.9			0.61	1.79	35	0.419	4.66	7.2	296	12.5	50	0	7	37.8452	2.39882	98	2.26998	106	-0.972781	62.3333	-1.1344	0
22.1453	105	70	0	31	0	39.14	3.26	-0.146583	8	1	17.5113	241	0	12	19	9	175	54	104	121	62	103.7	16.9	70	5.1	6.5	1.12233	0.15	2.61	121	0.417	4.68	7	249	12.5	15.5	0	9	24.8443	0.831449	88	1.83056	120	0.608077	69.3333	-0.218626	0
22.2957	112	66	0	36	0	41	3.55	-0.0280236	8.5	1	16.3094	183	0	22	16	17	137	50	74	87	111	116.4	8.1	74	5.1	10.5	1.9166	0.09	1.02	38	0.415	4.46	9.3	286	12.5	90	2	13	17.6772	-1.70318	61	-1.73874	128.333	1.61449	82.6667	1.88606	0
24.3242	131	88	0	41	0	38.57	3.34	0.400583	0	0	17.6235	167	0	12	22	12	155	59	86	96	59	0	10.5	81	5.4	11.9	2.37762	0	2.15	60	0.414	4.52	4.8	249	12.5	80	1	11	20.588	-0.455724	73	0.521787	130.667	1.64337	81.3333	1.32269	0
22.1222	120	60	0	29	0	39.29	3.25	-0.170408	5	0	15.2717	137	0	28	18	11	148	41	97	107	70	31.2	7.4	74	5.2	16	2.92053	0.1	1.79	65	0.413	4.98	6.3	243	12.5	50	1	7	32.8837	2.07759	87	1.79256	135.333	2.48122	85	2.49135	0
20.727	125	80	0	40	0	38.29	3.13	-0.0766472	11	1	17.8836	189	0	16	23	16	208	84	109	124	67	50.1	8.8	70	5.4	14.9	2.57273	0.31	1.78	22	0.412	4.82	6.7	231	12.5	50	0	9	24.8358	0.807669	80	1.25982	123.667	1.08627	73	0.363434	0
22.1893	100	60	0	33	0	38.71	3.045	-0.274239			18.7214	144	0	13	17	8	154	59	76	95	114	117.2	10.8	64	5.4	13	2.05227	0	2.9	42	0.412	4.61	6.2	229	12.5	10	0	6	19.7137	-0.897501	68	-0.28914	104	-1.31132	70	-0.205283	0
35.7454	170	100	0	39	0	40.43	3.55	0.225185			16.0219	146	0	11	22	13	186	50	126	136	76	40.6	11	85	5.1	9.8	2.05473	0	2.26	36	0.412	4.65	5.1	429	12.5	200	2	11	19.798	-0.569	61	-1.65332	125.667	1.53188	82.6667	2.07818	0
18.706	100	70	0	26	0	40	3.71	0.593781	1.5	0	16.6626	181	0	19	21	16	155	65	82	90	45	39.2	9.2	76	5	17	3.18693	0.08	1.2	37	0.41	4.59	8.1	333	12.5	50	1	10	18.776	-1.11491	63	-1.21093	135.333	2.32806	82.3333	1.81014	0
19.9816	122	80	0	27	0	39.86	4.25	2.06171	6	1	18.9843	164	0	14	20	10	197	82	97	115	179	0	8.1	71	5.6	10.6	1.85641	0	1.88	29	0.41	4.93	9.7	276	12.5	45	2	12	19.7467	-0.881908	69	-0.110117	121.667	0.667529	86	1.72732	0
22.2491	143	91	0	34	0	41	3.574	0.0269601	10	1	17.9384	183	0	13	21	10	211	73	128	138	100	0	8.2	89	5.5	10.8	2.37096	0	3.32	48	0.406	4.67	4.7	239	12.5	60	1	8	20.8828	-0.390929	67	-0.480688	136.333	2.22322	82.3333	1.44928	0
24.2215	110	70	0	36	0	39.86	3.335	0.0310109	30	1	18.3326	186	0	12	19	9	162	69	86	93	70	0	13.1	77	5.2	8	1.51947	0	2.5	44	0.406	4.3	5.1	370	12.5	65	3	10	18.5918	-1.48053	63	-1.39557	117.667	0.336694	70.6667	-0.0853254	0
21.3774	119	74	0	31	0	39	3.3	-0.0516273	0	0	19.2115	172	0	12	12	17	188	71	99	117	146	0	9.2	57	4.9	16.6	2.33396	0.24	1.52	26	0.405	4.5	7.5	445	12.5	40	1	12	19.6772	-0.91488	66	-0.685846	127	1.22478	89.6667	2.2068	0
26.7627	110	70	0	40	0	39	2.97	-0.852291	6	1	16.7912	144	0	11	16	10	144	52	73	92	109	0	5.7	64	5.5	8.1	1.27872	0	1.49	14	0.402	4.62	5.5	402	12.5	25	5	10	21.6379	-0.020692	71	0.269345	109	-0.589537	67.6667	-0.339282	0
23.2434	130	75	0	30	0	38.43	3.295	0.29958	3	0	16.1068	132	0	10	25	14	138	42	81	96	72	0	9.5	74	4.9			1.21	2.23	62	0.398	4.5	11.2	306	12.5	45	0	10	22.5827	0.363954	69	0.033653	114.667	0.220959	70.6667	0.253222	0
26.8519	105	70	0	31	0	37.29	2.97	0.0395071	0	0	15.1567	224	0	8	17	10	164	81	79	83	32	36.9	11.2	57	5.4	13.2	1.85592	0	1.81	20	0.398	4.48	4.4	329	12.5	50	1	11	17.6785	-1.29479	62	-1.19563	129.333	1.69264	80.3333	1.68527	0
28.3737	150	82	0	30	0	37.57	2.61	-0.782289	0	0	15.2909	170	0	9	17	11	139	57	69	82	76	0	7.2	69	5.2	14	2.3828	0	2.34	46	0.396	4.49	4.9	308	12.5	40	0	9	19.4126	-0.6332	74	0.745102	123.667	1.07945	64	-0.708667	0
23.7387	140	91	0	28	0	39.86	3.26	-0.146583	8	1	17.2402	217	0	13	21	11	169	64	100	105	42	179.2	8.3	84	5.6	14.4	2.98368	0	2.59	36	0.391	4.46	5.6	265	12.5	30	1	13	23.5716	0.519832	67	-0.440771	139.333	2.69342	80	1.40999	0
20.0773	108	63	0	28	0	40.86	2.9	-1.36866	10	1	16.5667	135	0	16	23	12	163	88	61	75	93	116.2	11.6	78	5.4	15.4	2.96296	1.11	4.68	62	0.389	4.52	5.4	271	12.5	200	1	9	21.0937	-0.154475	62	-1.46527	123.667	1.21519	72.3333	0.456249	0
22.1741	130	73	0	30	0	38.57	3.195	0.072692	3	0	16.9774	175	0	10	18	10	169	59	93	110	113	0	6.2	73	5.7	7.4	1.33249	0.09	1.51	9	0.384	4.47	10.4	315	12.5	40	1	13	19.5717	-0.824719	65	-0.806796	116.333	0.330549	74.6667	0.684039	0
22.7466	121	71	0	31	0	36.71	3.04	0.701794			16.1588	138	0	14	19	10	177	34	135	143	69	0	10	81	5.4	9.2	1.83816	0	2.48	96	0.382	4.19	5.9	276	12.5	60	2	12	18.4559	-1.16723	60	-1.93923	111.667	-0.280955	67	-0.380166	0
20.7163	97	72	0	29	0	40.29	3.4	-0.128255	3	0	19.2799	108	0	10	15	6	178	56	105	122	111	73.1	26.4	80	4.9	8.7	1.7168	0	2.16	65	0.382	4.31	5.3	299	12.5	40	0	10	18.2185	-1.69982	63	-1.39557	118.333	0.300896	76	0.458066	0
22.2041	95	50	0	27	0	38.86	3.74	1.27074	13	1	17.1828	178	0	13	21	11	107	61	45	46	33	0	19.1	69	5.2	7.9	1.34458	0	2.38	78	0.38	4.36	3.7	217	12.5	60	0	10	20.1771	-0.56354	64	-1.03289	107	-0.822483	57.6667	-1.75502	0
30.6939	110	80	0	29	1	40.14	4.57	2.44737	6	1	15.5127	216	0	18	20	13	160	67	87	93	60	0	13.7	77	5.4	28.3	5.37511	0.16	2.14	16	0.379	4.59	5.3	301	12.5	90	1	9	30.7728	1.85897	85	1.67512	133.333	2.05605	71	0.2708	0
20.5688	100	60	0	23	0	37.86	2.945	-0.0162145	6	1	16.4244	210	0	12	17	19	149	44	87	105	123	0	5.7	70	5.5	7.6	1.31227	0.21	2.11	60	0.378	3.99	7	329	12.5	30	1	8	18.0723	-1.47965	73	0.568733	124.333	1.2067	61	-1.20333	0
29.5703	100	60	0	32	0	40.86	3.93	1.08744			15.4716	202	0	13	18	14	150	57	82		68			70	5.3	8.2	1.41587	0.36	1.44	155	0.376	4.1	7.8	247	12.5	45	1	11	18.9842	-0.813571	63	-1.05852	100.667	-1.29772	66.6667	-0.15629	0
27.6562	100	60	0	29	1	36	2.62	-0.217657			17.5524	170	0	30	27	74	188	71	96	117	136	0	8.9	75	5.2	16.3	3.0155	0.08	1.56	97	0.354	4.15	5.8	384	12.5	104	2	10	26.7361	1.2137	78.5	1.13575	136.667	2.38995	82	1.61015	0
21.9671	110	70	0	37	0	40	3.54	0.201865	9	1	14.2012	149	0	13	23	18	193	73	103		140			86	5.5	17.2	3.64869	0.06	1.6	72	0.436	4.98	7.5	220	10.975	108	2	11	18.2899	-0.72467	62	-0.947629	112.333	0.121081	72	0.723357	0
24.4118	110	75	0	35	0	39.14	3.46	0.322833			16.5667	166	0	20	22	8	186	49	124	137	101	0	10.3	81	5.3	9.8	1.95804	0.22	1.61	30	0.414	4.95	5.6	305	10.362	20	1	11	21.0614	-0.165801	64	-0.974108	120	0.895887	74.3333	0.802882	0
18.3594	110	80	0	24	0	42.43	3.63	-0.18474	8	1	18.3491	263	1	23	24	14	183	57	120	126	62	0	13	73	4.9	14.5	2.61097	0.11	2.47	37	0.428	5.07	4.5	228	9.6	50	0	11	26.5047	1.15498	81	1.34503	135	2.09766	71.3333	-0.0566777	0
20.6452	128	67	0	19	0	41.1	3.635	-0.175448	18	1	19.4333	157	0	20	41	17	124	56	62	68	31	20.7	9.7	84	5.1	5.5	1.1396	0.09	2	85	0.426	5.13	6.7	184	9.45	300	1	9	22.8207	0.156035	81	0.515346	129.667	0.392035	74	0.0231603	1
24.3375	100	60	0	20	0	39.14	3.39	0.160042	0	0	16.6543	217	0	15	12	13	198	66	123		106	31.8	10.7	89	5.5	20.1	4.41262	0	2.03	27	0.427	5.13	4.9	248	9.375	60	2	7	20.1532	-0.505636	69.5	0.0736727	121.333	0.8758	71.3333	0.236087	0
22.0293	130	88	0	25	0	38	2.42	-1.81872			14.5572	118	0	13	20	12	184	53	124	131	68	0	8.8	70	5.2	8	1.38133	0	1.59	42	0.426	4.82	11.1	191	9.375	45	1	13	19.2719	-0.465976	59	-1.8359	116.333	0.688185	68	0.159097	0
18.2066	110	70	1	21	0	37.7	2.26	-1.6264	2	0	19.5483	207	0	21	20	19	207	65	121	142	147	0	9	71	5.2	10	1.75133	0	1.87	10	0.418	4.95	5.9	364	9.375	27	1	10	21.2941	-0.232991	66	-0.685846	130.667	1.56517	74.6667	0.151925	0
20.6575	130	70	0	23	0	41.86	3.92	0.802929	2	0	19.6879	187	0	20	25	16	171	56	89	115	120	0	17	72	4.6	15.6	2.77056	0.34	2.94	33	0.412	4.73	6.8	287	7.85	67	1	10	20.6207	-0.496709	68	-0.28914	144.667	2.88898	90.3333	2.19653	0
41.3223	121	70	0	35	0	41.14	3.8	0.18737	0	0	15.7563	214	0	16	23	18	184	61	112	123	67	0	9.1	73	5.3	12.2	2.19681	0	1.49	59	0.456	5.24	4.2	277	7.5	35	1	9	20.2813	-0.27157	72	-0.259319	122.667	0.493153	63.3333	-0.783541	1
36.0782	130	80	0	26	0	40	3.14	-0.760531	5	0	15.0007	227	0	11	22	16	170	44	112	126	57	20.1	13.5	78	5	11.9	2.28956	0.06	1.43	40	0.374	4.18	3.1	332	7.5	35	1	11	19.1871	-0.616571	67	-0.18556	108.667	-0.216267	75	1.16151	0
24.5243	105	55	0	33	0	39	3	-0.77781	6	1	17.7632	199	0	12	14	15	187	61	106	126	95	0	9.3	78		21.4	4.11736	0.21	3.62	105					6.4	30	0	9	31.4067	1.86437	97.5	2.25254	140	2.60551	86.6667	2.10543	0
25.4191	103	64	0	29	0	41.29	4.13	0.895363	6	0	17.0459	234	0	17	17	17	157	57	89	100	92	0	8.7	66	5.3	23.1	3.76068	0.09	2.22	54	0.508	5.68	9.1	296	6.4	140	3	12	28.1665	1.44792	98	1.93725	142.667	1.61056	79	0.969125	1
27.0169	121	56	1	24	0	39	3.54	0.184665	3	0	15.5318	240	0	15	20	19	155	50	96	105	51	0	11.6	98	5.5	5	1.20867	0.45	3.43	69	0.449	5.98	6.3	291	6.4	40	0	11	23.7654	0.788357	78	0.62406	129.667	1.00398	78	1.15042	1
22.7732	115	70	0	31	0	40.86	3.25	-0.489848	12	1	14.9322	223	0	17	19	13	188	49	128	139	71	23.7	7.9	62	5.6	11.9	1.81991	0	2.89	47	0.433	5.06	7.5	331	6.4	30	2	12	19.8507	-0.361818	64	-0.75029	137	2.41514	85.3333	2.4255	0
22.1828	110	70	0	23	0	39.2	3.31	-0.0279741			16.6817	191	0	11	19	12	140	52	78	88	86	35.9	10.6	71	5.5	14.4	2.52192	0	0.89	8	0.424	4.71	11.1	382	6.4	120	1	13	22.4941	0.291124	68	-0.174951	129	1.69829	85	2.1839	0
20.0046	100	70	0	30	0	38.71	3.42	0.578519	6	1	17.5661	190	0	13	15	9	168	61	102	107	61	0	11.7	81	5.8	11.8	2.35764	0	1.99	32	0.423	4.97	4.3	280	6.4	20	0	10	15.7422	-3.41269	57	-3.28876	137.667	2.51072	91.3333	2.93508	0
24.9649	130	60	0	32	0	41	3.5	-0.477023	3	0	16.5421	201	0	14	18	10	161	68	86		68	0	10.9	86	5.4	9.5	2.01527	0	2.95	39	0.422	4.95	6	274	6.4	10	0	9	19.2084	-0.803341	79.5	0.601996	135.667	1.41542	63.3333	-0.918473	1
30.6703	110	70		30	0	41.4	3.49	-0.166179	2	0	15.5948	333	1	21	26	13	132	56	64	76	117	128.6	9.1	82	5.1			0.57	1.74	78	0.411	5.02	7.9	386	6.4	140	1	9	37.9951	2.47316	106.5	2.50199	145	3.25503	93.3333	3.55404	0
24.3375	110	65	1	26	0	41	3.705	0.324356	1	0	16.2464	157	0	20	18	10	131	55	69	76	42	0	10.9	76	5.6	19.5	3.6556	0	2.2	33	0.396	5.13	7	263	6.4	70	1	9	25.4039	1.02687	85	1.66621	125.333	1.29276	81	1.64582	0
22.3478	100	60	0	32	1	38.43	2.73	-1.03106	3	0	16.7748	188	0	14	16	14	150	61	80	89	67	269.5	8.3	73	5.3	14.9	2.68299	0.07	2.37	28	0.399	4.4	8.4	311	6.325	36	1	8	22.8838	0.362964	69	-0.0429266	120.333	0.792776	75	0.76519	0
19.1327	140	85	0	39	0	39.86	3.15	-0.716243	6	1	17.8398	184	0	20	20	18	140	44	90	96	53	0	11	75	5.4	9	1.665	0.16	2.32	165	0.462	5.5	5.8	431	6.28	200	1	7	20.453	-0.655665	73	-0.640019	141	1.47278	74	0.244321	1
22.2041	139	77	0	34	0	40.14	2.96	-1.51479	3	0	15.7728	155	0	31	45	25	169	68	86	101	99	0	15.6	86	5.6	20.7	4.39116	0	2.4	121	0.487	5.69	12.7	193	6.25	0	3	10	17.5873	-1.40783	70.5	-0.49769	134.667	1.38766	83.3333	1.83047	1
22.4082	110	74	0	34	0	41.3	3.5	-0.477023	18	1	16.95	144	0	20	33	7	130	70	57	60	26	37.2	7.9	82	5.4	4.7	0.950653	0	2.78	69	0.448	5.18	5.1	198	6.25	30	1	11	16.2612	-2.52472	66.5	-1.62569	130.333	0.909954	70	-0.0855382	1
19.1327	100	60	0	31	0	39.29	2.9	-1.31945	26	1	17.1198	213	0	12	21	12	124	39	72	85	71	20.3	9.3	80	5.3	12.6	2.4864	0	3.94	50	0.444	5.17	6.3	271	6.25	45	0	12	19.1967	-0.934197	72	-0.533334	134.333	0.803497	70.6667	-0.179257	1
19.7266	135	65	0	32	0	39.71	3.07	-0.605388	9	1	17.4593	166	0	22	20	14	164	75	78	89	68	0	10.2	70	4.9	13.9	2.40007	0	3.07	157	0.44	5.09	5.9	223	6.25	25	1	11	18.4757	-1.45686	64	-1.08901	115.667	0.185482	70.3333	-0.0188123	0
17.9687	110	70	0	32	0	39.71	3.35	0.066301	6	1	17.1088	175	0	15	26	9	182	89	87	93	68	0	10.7	62	5.4	13.2	2.01872	0	1.51	22	0.438	5.04	5.8	269	6.25	30	1	11	17.6368	-1.84619	66	-0.595928	116.667	0.317194	70	-0.025336	0
34.7489	110	90	1	28	0	38.14	2.85	-0.737965	13	1	17.076	290	1	18	23	18	189	51	119	138	101	188.5	9.7	101	5.6	14.4	3.58752	0.69	2.4	113	0.422	4.93	5.1	297	6.25	45	2	10	27.474	1.35657	93	2.07661	132.333	1.91971	88.3333	2.48609	0
20.3074	120	80	0	25	0	34	2.33	0.216409	6	1	18.8419	257	1	15	19	9	176	58	101	118	92	129.8	12.9	65	5	8.3	1.33077	0.31	1.57	95	0.409	4.5	5.9	330	6.25	52	1	10	19.7888	-0.862126	70	0.0573627	119.333	0.464797	78	0.813868	0
23.5294	120	60	0	34	0	39.3	3.33	0.0192308	3	0	19.4962	184	0	12	20	14	132	55	70	77	33	170.9	8.4	70	5.1	10.2	1.7612	0	1.91	58	0.408	4.61	4.6	364	6.25	52	2	10	22.2668	0.104948	69	-0.110117	143.333	2.78689	83.3333	1.34861	0
22.5959	110	80	0	33	0	42.29	4.49	1.54123	4.5	1	16.7146	166	0	18	26	9	178	68	97	110	71	28	12	72	5	11.4	2.02464	0	2.59	31	0.405	4.52	6.8	241	6.25	60	1	7	21.6477	0.0318478	67	-0.354903	118.667	0.500375	76	0.818829	0
22.9591	107	65	0	19	0	40.71	3.43	-0.056932	2	0	15.8823	212	0	116	44	104	170	84	80	86	45	0	6.8	94	5.1	12.6	2.92152	0.06	3.24	56	0.397	4.33	6.5	334	6.25	75	2	6	20.2868	-0.378587	71.5	0.401467	130	1.88484	86.3333	2.55204	0
28.7317	125	80	0	33	0	40.71	4.575	2.45759			16.9008	156	0	21	48	14	139	61	68	78	58	0	8.3	78	5			0.06	1.87	60	0.393	4.2	5.2	202	6.25	60	1	9	22.0781	0.122258	68.5	-0.127569	126.667	1.45986	68.6667	-0.143058	0
19.7704	104	74	0	27	0	39.43	3.375	0.124951	9	1	16.052	204	0	14	18	9	214	84	120	130	53	166.3	8.5	75	5.4	12.3	2.2755	0	1.33	15	0.389	4.52	6.3	289	6.25	80	0	8	21.8871	0.1622	68	-0.130789	111	-0.336836	66.3333	-0.449661	0
23.7582	95	59	0	30	0	39.43	3.25	-0.480824			18.0041	222	0	46	51	29	140	47	83	93	61	0	7.9	60	4.8	6.7	0.9916	0	1.94	73	0.475	5.45	7	151	4.725	190	3	8	24.4788	0.604609	82	0.628923	122	-0.408602	67.6667	-0.672869	1
20.9644	100	56	1	19	0	41.14	3.39	-0.398701	0	0	17.5469	166	0	8	21	12	175	62	96	113	51	81.9	13.9	71	5	6.4	1.12085	0	1.85	30	0.399	4.55	4.6	280	4.725	20	1	10	22.1094	0.0918872	66	-0.642009					0
21.83	120	60	0	22	0	38.29	3.1	-0.443485			17.295	202	0	20	22	19	138	49	75	89	85	0	8.4	77	5.4	9.8	1.86135	0	0.84	245	0.496	5.9	4.6	223	4.39	5	2	6	23.2086	0.346276	75	-0.183413	143	1.80516	79	1.02341	1
26.892	120	75		21	0	40.14	2.94	-1.26555	0	0	18.5818	119	0	13	17	3	162	68	88	94	58	0	8.5	74	5.1	9.9	1.80708	0.16	3.62	40	0.422	4.65	5.8	266	3.925	57	1	10	20.0781	-0.729676	63	-1.39557	133.333	1.96766	86.3333	2.02197	0
23.5237	120	80	0	28	0	41.86	3.14	-0.99313	12	1	16.6598	178	0	22	24	13	181	55	118	126	63	0	19.2	59	5.5	8.2	1.19337	0	2.57	13	0.417	4.87	4.7	320	3.925	45	2	10	23.2342	0.495666	70	0.151305	123.667	1.18351	79.6667	1.4653	0
24.3517	116	70	0	30	0	39.14	3.1	-0.532065	14	1	14.9979	176	0	16	26	11	173	54	105	119	66	0	6.1	69	5.1	7.7	1.31054	1.95	1.94	48	0.409	4.63	7	312	3.925	52	1	9	19.4307	-0.520307	70.5	0.348575	115.667	0.382616	74	0.87891	0
20.4491	120	80	1	23	0	34			0	0	15.6331	174	0	10	19	8	182	43	118	139	58	113.7	11.8	75	5.5	72.5	13.4125	0	1.82	14	0.432	5.46	7	210	3.2	100	1	8	23.5157	0.654282	81	1.4	125	1.33557	75.6667	1.01082	0
23.7387	125	75	0	28	0	40	3.06	-0.960483			17.1608	190	0	14	19	12	149	42	97	107	50	0	12.5	73	5.2	16.6	2.98911	0.09	1.64	33	0.452	5.46	7.2	243	3.125	15	2	12	23.3932	0.502547	82	1.44197	143.667	2.81601	84.3333	1.73016	0
22.3133	120	83	0	34	0	37.86	2.75	-0.457583	0	0	16.5366	168	0	18	28	17	133	61	72	72	35	0	8.3	71	5.3	7.4	1.29599	0.06	1.42	54	0.446	5.35	4.7	337	3.125	75	1	10	23.2602	0.502508	70	0.151305	142	2.9844	73	0.520402	0
22.8507	127	80	0	31	0	40.14	3.83	0.864867	8	1	17.4538	171	0	13	17	11	176	90	80	86	60	124.1	12	71	5.3	8.2	1.43609	0	2.22	34	0.436	4.97	6.3	239	3.125	35	1	12	19.806	-0.788552	68	-0.252791	133	1.88729	80.3333	1.22385	0
19.5209	95	60		29	0	40.57	3.3	-0.368377			18.5489	196	0	23	26	9	182	59	118		72	55.8	22	90	5.2	12.6	2.7972	0	2.89	216	0.417	4.47	4.4	259	3.125	65	1	10	19.0039	-1.25383	62	-1.66846	105	-1.2001	68.6667	-0.421211	0
23.0215	110	80		37	0	36.43	2.08	-1.51168			17.1554	254	0	18	22	21	177	63	99	114	112	0	22.9	85	5.2	13.7	2.87243	0.06	2.11	18	0.401	4.49	5.2	273	3.125	35	1	8	22.5981	0.280543	79	1.1932	132.333	1.83933	82	1.51295	0
17.8565	105	60	1	18	0	38.71	3.18	0.0383616	0	0	17.4538	240	0	8	15	15	134	69	55		105	0	23.5	89	5.3	8.8	1.93189	0	2.21	31	0.398	4.54	5.4	251	3.125	0	1	7	22.004	0.0576429	71.5	0.315035	120.667	0.72379	75	0.610581	0
18.4302	105	65	1	24	0	38.57	2.88	-0.665637	0	0	14.4093	200	0	13	17	10	152	54	91	98	63	0	7.3	61	5.1	10.3	1.54981	0	2.02	35	0.394	4.24	6.9	267	3.125	15	0	7	23.5304	0.771543	67	-0.11026	115.667	0.603592	67	0.0191612	0
19.1001	110	70	1	28	0	40.7	3.35	-0.247853	9	1	15.5291	141	0	10	20	11	153	62	80	91	69	0	10.1	75	5.3	5.7	1.0545	0.2	1.37	47	0.407	4.71	6.6	297	2.88	31	1	8	20.1953	-0.330742	67	-0.250156	114.667	0.326427	68	-0.015318	0
24.8819	115	70	0	30	0	40.71	3.58	0.294941	4	0	17.7851	121	0	25	21	14	185	54	120	131	64	0	8.8	81	5	14.8	2.95704	0.07	1.86	80	0.449	5.1	4.8	209	2.82	74	1	10	25.1974	0.889077	79	1.16956	123	0.96058	65.6667	-0.705838	0
27.8841	110	70	0	33	0	40.71	4.17	1.25073	9	1	18.0808	144	0	20	26	14	142	39	93		93	0	6.2	83	5.1	7.9	1.61739	0	3.23	57	0.472	5.55	6	198	2.5	140	4	9	24.8282	0.689163	81.5	0.572844	137	1.33635	77	0.678007	1
21.9479	120	71	0	31	0	40.86	3.37	-0.199904	0	0	16.6845	150	0	16	12	21	147	36	89	111	84	37.5	9.5	69	5.3	33.3	5.66766	0.18	2.31	31	0.411	4.86	7.6	311	2.5	45	1	7	30.035	1.73829	80	1.29244	132.333	2.04689	76.6667	1.01612	0
19.5776	139	82	0	38	0	38.4	3.9	1.606	6	1	17.1088	133	0	9	11	9	205	63	128	142	133	0	13	69	5.5	11.5	1.9573	0.11	2.63		0.343	4.55	6.5	369	2.5	70	1	10	19.6642	-0.783261	59	-2.44508	112.667	-0.203573	71.3333	0.104594	0
20.2812	115	60	0	29	0	40.4	3.525	0.166822	8	1	17.9384	165	0	14	18	11	146	50	90		42	121.5	20.8	78	5.4	7	1.3468	0.08	0.64	32	0.378	4.21	9.3	312	2.4	450	2	8	22.4736	0.170962	76	0.86469	118	0.344079	70	-0.203344	0
21.7555	110	60	0	23	0	39.71	3.83	1.15845	3	0	18.5736	141	0	12	12	13	141	61	75	80	51	0	9.7	75		11.9	2.2015	0.19	1.02	45					1.57	20	0	8	23.6397	0.510108	79	1.16956	126.333	1.15776	81.3333	1.13502	0
28.1207	140	79	0	28	0	40	3.59	0.318126	4	0	17.0075	176	0	15	22	13	181	59	110	122	66	0	11.9	75	5.4	12.1	2.2385	0.07	0.88	47	0.427	4.87	8.7	279	1.5625	105	1	6	32.899	2.03982	85	1.65272	134.667	2.14013	73	0.351966	0
20.1956	100	60	0	27	0	38.86	2.69	-1.13015	3	0	18.1465	183	0	20	22	13	185	93	80	92	89	0	10.5	74	5.3	10.9	1.98961	0.08	2.68	20	0.427	5.08	9.3	274	1.25	45	1	11	19.9574	-0.784221	70	0.0573627	125.333	1.19166	79.3333	1.13175	0
22.6562	115	70	1	21	0	39.4	3.36	0.089786	2	0	18.5927	100	0	12	18	15	139	50	82	89	57	47	9.3	74	5.4	7.5	1.369	0.22	1.65	28	0.427	5.06	9	280	0.8	80	1	6	20.6391	-0.489182	70.5	0.137057	126.667	1.27985	77.3333	0.780673	0
24.8724	126	85	0	34	0	35.14	2.6	0.0474596	8	1	17.514	194	0	62	50	19	117	50	65		50	0	6.7	84	5.2	7.3	1.51256	0	5.16	79	0.483	5.54	4.9	219	0.75	60	4	7	21.8765	-0.0487264	80.5	0.541603	116.667	-0.836889	67.6667	-0.596959	1
24.4531	100	70	0	31	0	41.1	3.47	-0.544641	3	0	15.7098	230	0	14	15	16	136	44	83		50	0	34.5	91	5	15.7	3.52413	0.19	3.37	13	0.427	5.22	5.2	215	0.25	60	1	7	20.6533	-0.0434902	76	0.399019	127.333	1.10728	94.3333	3.47822	1
20.9366	130	80	0	23	0	35.57	2.4	-0.187481	2	0	18.3244	158	0	11	20	10	210	77	124	133	58	28.6	10.7	64		5.2	0.820907	0	1.89	18					0	40	3	8	20.9751	-0.354644	68	-0.28914	137	2.29941	90.6667	2.55616	0
23.1405	123	74	0	32	0	40.43	3.22	-0.88267			17.7604	167	0	36	29	27	147	41	91	106	141	0	12.8	86	4.8	16.8	3.56384	0	2.8	75	0.514	5.73	5	255	0	150	0	9	20.9194	-0.476514	74	-0.467091	121.667	-0.0832346	67	-0.613458	1
21.048	122	76	0	32	0	41.29	3.42	-0.657839			16.5914	231	0	41	25	25	149	49	90	100	68	27.1	10.1	70	5.5	14.6	2.52093	0	3.37	131	0.486	5.62	6.8	232	0	200	2	10	23.7508	0.640784	79	0.546597	158	2.98936	74	0.457519	1
25.7619	120	75	1	27	0	40.71	4.02	0.929783	0	0	17.1061	168	0	13	24	28	144	48	78	96	112	0	9.1	96	5.3	8.8	2.08384	0	0.78	108	0.483	5.49	5.4	201	0	45	2	11	21.4674	-0.0806552	78.8	0.433327	153	2.40863	79.6667	1.07334	1
24.1588	130	70	0	29	0	35.57	2.56	-0.0453132			16.8953	228	0	20	22	23	171	39	115		159	0	24.2	82	5.5	24.7	4.99599	0.06	1.34	46	0.47	5.68	4.8	254	0	90	1	8	28.9017	1.56089	93	1.65887	133.333	1.23398	59	-1.51341	1
21.048	120	60	0	28	0	40.43	3.48	-0.273288			19.885	154	0	21	24	13	130	42	73		110	0	17	87	5.5	11.1	2.38206	0	1.85	99	0.47	5.11	4.2	271	0	300	0	10	18.7692	-1.40191	77.5	0.0691776	114.667	-1.47984	67.6667	-0.943829	1
24.169	120	80	1	34	0	38.86	2.85	-0.737965	1	0	15.666	166	0	14	21	13	178	75	96	103	69	0	9.5	70	5.2	20.2	3.48787	0.06	2.23	66	0.464	5.13	8	264	0	45	1	11	22.7732	0.46822	70	0.230207	150.333	3.7701	85	2.36991	0
24.6097	112	79	0	17	0				6	1	18.3847	158	0	21	28	17	162	51	101	111	80	32.8	9.9	81	5.3	6.7	1.33866	0.07	1.38	155	0.461	5.12	5	219	0	70	3	7	21.3926	-0.30521	71	-1.01633	144	1.64945	74	0.167618	1
19.7326	115	60	0	26	0	37.29	2.33	-1.71137	18	1	16.0246	195	0	19	23	11	134	66	63		47			58	5.2	5.6	0.801173	0.09	1.55	92	0.455	5.15	6	217	0	140	2	11	19.6386	-0.505827	70	-0.581535	129.667	1.03522	77.6667	1.08662	1
24.1115	128	72	0	34	0	40.14	3.7	0.226399	9	1	18.6557	270	1	36	24	22	99	43	46	56	67	0	13.8	71	4.6	21.8	3.81791	0.08	0.93	110	0.452	5.08	5.9	274	0	55	0	8	28.238	1.37389	94	1.64232	139.667	1.18097	72.6667	-0.0809954	1
21.5019	100	60	0	28	0	40	2.98	-1.46529	14	1	14.9213	180	0	15	16	13	146	48	85		57			70	5.3	17.2	2.96987	0	2.08	41	0.45	5.21	5	266	0	40	0	7	24.3867	0.988095	75	0.390462	130.333	1.57422	85	2.36264	1
22.1403	148	84	0	29	0	40.86	3.67	0.159068	6	0	19.1376	184	0	23	22	15	175	75	96	100	44	26.4	10.8	78	4.8	7.3	1.40452	0	1.2	123	0.449	5.13	3.7	237	0	25	1	7	16.9505	-2.43402	63	-3.05727	133	0.421019	74.6667	0.0453825	1
30.3997	129	78	0	38	0	39.14	2.96	-0.877197	13	1	15.551	190	0	10	19	6	170	56	99	114	82	0	12.4	87	5.3	13.1	2.81126	0	1.01	22	0.444	5.11	4.4	327	0	90	3	11	23.7354	0.706251	71	0.371031	124	1.22661	79.3333	1.54987	0
20.9343	106	65	0	29	0	42.57	3.19	-1.3746	5	0	14.1602	179	0	16	28	6	129	43	74	86	60	0	10.5	82	5.3	13	2.62947	0.09	2.31	43	0.435	5.45	5.8	310	0	30	0	10	21.5251	0.489914	72	0.265868	126.333	1.01332	71.6667	0.47694	1
27.7634	140	80	0	30	0	36.57	2.755	0.0851504	14	1	16.9254	167	0	11	15	21	148	53	74	95	118	43.1	11.1	66	4.9	8.9	1.44892	0.06	2.08	30	0.434	4.95	7.1	268	0	65	1	11	17.6471	-1.83988	61	-1.81694	135.333	2.22339	76.6667	0.888717	0
21.9646	100	65	0	30	0	39.57	3.52	0.13955	8	1	15.217	227	0	12	20	18	148	49	89	99	37	22	9.7	82	4.9	13.2	2.66992	0.06	3.05	44	0.431	5.33	4.2	325	0	80	1	8	21.0498	0.177087	76	0.505689	131.667	1.42123	66.6667	-0.280558	1
24.9796	110	65	0	31	0	40	3.84	0.887258	9	1	18.883	309	1	15	14	13	209	41	147	168	158	110.7	10.9	65	5.5	22.2	3.5594	0.07	0.83	38	0.428	4.78	8.4	337	0	40	3	10	28.9981	1.56251	87	1.76769	119	0.37731	67.6667	-0.671995	0
20.4491	130	80	0	31	0	37.14	2.4	-1.28284	3	0	17.9521	123	0	10	15	9	199	70	118	129	88	0	9.9	88	5	25.7	5.57861	0.1	1.62	15	0.425	4.88	6.4	333	0	44	2	8	20.8203	-0.415762	69	-0.110117	132.333	1.9473	76.6667	0.832743	0
21.7181	100	60	0	28	0	39.57	3.56	0.5527	6	1	15.1759	101	0	17	26	14	192	96	92	96	49	20.3	10	80	5.2	12.6	2.4864	0	1.75	41	0.422	4.91	3.5	263	0	35	1	7	19.4773	-0.502246	69	0.134018	116.667	0.665773	77.6667	1.50645	0
23.7975	124	93	0	28	0	38.71	3.35	0.422938	8	1	19.0308	177	0	17	20	9	183	59	112	124	54	90.1	11.2	66	5.7	4.6	0.74888	0.12	1.24	17	0.421	4.82	4.9	303	0	10	1	11	20.7466	-0.445386	59	-2.62144	118.667	0.36814	74	0.247079	0
27.6398	110	75	0	22	0	40.43	4.5	2.30364	14	1	19.9562	399	1	24	19	20	172	40	104	132	194	0	9.7	63	5.2	25.6	3.97824	0.19	1.62	32	0.417	4.62	9	395	0	15	1	9	33.5738	2.08033	97	2.23467	109.667	-0.773696	67.6667	-0.705567	0
27.9431	120	70	1	27	0	38.14	3.2	0.084118	0	0	18.5572	189	0	20	26	15	161	74	76	87	60	23	7.4	77	4.9	11.6	2.20323	0.2	2.13	17	0.417	4.84	3.9	259	0	55	2	10	22.5124	0.183134	64	-1.1419	123.667	0.996294	75.3333	0.569603	0
23.9361	105	60	1	32	1	40.29	3.05	-0.985666			16.397	167	0	11	16	14	169	50	104	119	72	103.1	7.3	80	5.4	16.7	3.29547	0	1.74	27	0.41	4.65	6.3	272	0	50	1	10	19.7465	-0.672724	64	-0.974108	121.667	0.896427	64.3333	-0.744689	0
27.7397	127	77	0	36	0	40.86	4.57	2.44737	3	0	15.0883	196	0	15	22	10	207	85	122	122	64	0	11.2	82	5.2	13.9	2.81151	0	1.88	55	0.409	4.67	4.2	295	0	70	1	10	22.9218	0.565384	67	-0.18556	130.667	2.13909	74.3333	1.01539	0
22.3192	120	80	0	35	0	33.57	1.76	-0.60609			16.397	179	0	21	17	36	188	79	89		115			84	4.8	49	10.1528	0	1.18	23	0.406	4.59	3.4	315	0	15	1	11	20.412	-0.404303	71	0.299304	121.667	0.956143	76.3333	1.00638	0
21.2891	110	60	0	35	0	41.29	3.64	0.177362	2	0	17.6427	146	0	17	28	10	225	78	138	147	49	164	15	75	5.5	7	1.295	0.08	1.48	45	0.402	4.27	5.7	297	0	80	2	10	18.9758	-1.18879	64	-1.08901	127.333	1.45868	79.3333	1.23028	0
22.0522	112	70	0	34	0	41	3.78	0.492608	8	1	15.6934	134	0	11	15	12	172	57	102		55			65	4.8	19	3.04633	0	0.78	47	0.401	4.65	7.1	262	0	144	2	9	21.21	0.0160011	65	-0.626986	124	1.04164	67.3333	-0.315387	0
22.6562	100	60	0	26	0	38.57	3.03	-0.309386	9	0	16.8542	157	0	13	21	4	175	57	95	118	149	0	15	81	5.2	7.1	1.41858	0.07	1.98	10	0.398	4.85	5.2	237	0	110	1	8	20.9402	-0.2659	67	-0.399055	139.667	2.6825	80	1.40579	0
20.4382	115	60	0	25	0	36.29	2.82	0.228395	10	1	15.1239	247	0	12	19	12	161	34	106	127	115	51.5	6.8	85	5.7	16.2	3.3966	0.07	0.73	93	0.397	4.65	7.2	319	0	65	3	9	23.4108	0.683162	72	0.544188	124.333	1.29008	73.6667	0.790913	0
28.0992	101	68	0	28	0	39.71	4.235	2.0302	8	1	18.768	172	0	13	18	12	159	50	94	109	92	144.6	6.8	59	5.1	8.2	1.19337	0.14	2.76	43	0.397	4.49	7.1	222	0	130	2	7	20.231	-0.662041	66	-0.685846	117	0.166393	71	-0.208784	0
24.7475	100	66	0	23	0	39.43	3.3	-0.0516273	12	1	19.3484	189	0	12	12	14	141	50	79	91	46	0	14.7	88	5.5	6.3	1.36752	0.48	1.16	102	0.393	5.16	7.6	346	0	10	1	9	35.1067	2.20863	87	1.76769	108.667	-0.81652	68.3333	-0.512627	0
22.5896	100	60	0	28	0	37.86	3.49	1.15874	13	1	18.1164	164	0	15	17	4	110	46	56	64	42	0	8.9	66	5	7.7	1.25356	0.13	2.56	38	0.392	4.65	5.2	194	0	34	0	9	18.3827	-1.60166	68	-0.28914	110	-0.648141	60.3333	-1.59875	0
17.6309	118	67	1	23	0	40.14	3.08	-0.910244			16.8159	171	0	11	21	15	176	48	107	128	87	97.5	14.2	78	5	20.1	3.86724	0.07	3.24	8	0.386	4.51	9.4	335	0	30	1	8	19.9219	-0.670759	69	-0.0429266	139	2.72063	86.3333	2.40096	0
22.0386	105	55	0	25	0	39.14	3.2	-0.290061	8	1	14.4997	139	0	16	18	17	149	37	108	112	74	53.8	8.6	73	5.3	13.4	2.41289	0.06	1.44	14	0.382	4.4	6.7	279	0	105	1	11	19.8745	-0.247244	72	0.591455	114	0.123878	61.6667	-0.924571	0
21.2245	130	60	1	32	0	40.57	2.62	-2.11202	9	1	18.6448	193	0	14	21	14	184	52	112	132	116	191.8	9.4	71	5.8	16.8	2.94224	0.79	2.72	9	0.367	5.22	6.9	365	0	55	2	10	23.8598	0.568396	73	0.499088	135.667	2.18963	79	1.03003	0
